# Supplementary material for: The false smut pathogen Ustilaginoidea virens requires rice stamens for false smut ball formation
Source: Environ Microbiol. 2019 Dec 11;22(2):646–59. doi: 10.1111/1462-2920.14881 (PMC7028044; doi:10.1111/1462-2920.14881)
Supplement: Supplementary file 4 — Table S1. Differentially expressed genes in rice stamens upon Ustilaginoidea virens infection (absolute Log2 Fold change≥1 and P value<0.05). Table S2. Pathway enrichment analysis of differentially expressed genes in rice stamens upon Ustilaginoidea virens infection. Table S3. Differentially expressed genes involved in biotic stress or encoding receptor kinases. Table S4. Differentially expressed genes involved in metabolism pathways. Table S5. Differentially expressed genes involved in sucrose‐starch and raffinose metabolisms. Table S6. Differentially expressed genes involved in hormone‐related pathways. Table S7. Primers used in this study. [file EMI-22-646-s004.xlsx]

## Sheet: Table S1
Table S1. Differentially expressed genes in rice stamen upon Ustilaginoidea virens infection (absolute Log2 Fold change≥1 and P<0.05).
gene_id	P47_sa_1_fpkm	P47_sa_2_fpkm	P47_sa_3_fpkm	CK7_sa_1_fpkm	CK7_sa_2_fpkm	CK7_sa_3_fpkm	P47_savsCK7_sa_log2FoldChange	P47_savsCK7_sa_pvalue	P47_savsCK7_sa_padj	gene_name	gene_description	gene_family
OS12G0555300	1429.6	53.743	8.41133	0	0	0	13.2993	6.48547e-06	0.000354963	-	Pathogenesis-related protein 10, putative, expressed [Source:UniProtKB/TrEMBL;Acc:Q2QNS9]	-
OS12G0437800	1248.18	54.9796	7.59253	0	0	0	13.2609	5.43159e-06	0.000305361	-	Os12g0437800 protein; Subitilisin-chymotrypsin inhibitor [Source:UniProtKB/TrEMBL;Acc:Q5EII3]	-
OS10G0490900	294.423	18.7596	0	0	0	0	12.3604	0.00156506	0.0321128	-	Putative secretory protein [Source:UniProtKB/TrEMBL;Acc:Q9FWU3]	-
OS02G0649800	214.26	64.4916	54.6737	0	0	0	12.1739	1.69369e-18	1.91137e-15	-	Os02g0649800 protein; Putative cytochrome b5; cDNA clone:J013079M22, full insert sequence [Source:UniProtKB/TrEMBL;Acc:Q6H3Z7]	-
OS08G0140300	135.426	7.05053	1.83913	0	0	0	12.126	9.22763e-06	0.000480628	-	Os08g0140300 protein; Putative Aromatic-L-amino-acid decarboxylase; cDNA clone:J023003D15, full insert sequence [Source:UniProtKB/TrEMBL;Acc:Q6ZJK7]	-
novel.1477	90.2395	113.634	29.6415	0	0	0	12.0355	7.36076e-19	8.72213e-16	-	-	-
OS06G0688200	299.839	102.758	147.856	0	0	0	12.0111	2.54072e-19	3.76328e-16	-	-	-
OS04G0179200	173.19	10.4085	10.8602	0	0	0	12.0061	5.08303e-13	2.07694e-10	-	Momilactone A synthase [Source:UniProtKB/Swiss-Prot;Acc:Q7FAE1]	-
OS07G0416900	118.1	14.0144	22.7776	0	0	0	11.7911	4.89979e-15	3.05579e-12	-	Os07g0416900 protein; Putative delta 12 oleic acid desaturase; cDNA clone:J023060M02, full insert sequence [Source:UniProtKB/TrEMBL;Acc:Q8GVJ4]	-
OS08G0331800	125.484	137.857	97.7032	0	0	0	11.7696	3.23917e-20	5.48322e-17	-	Os08g0331800 protein; Putative uncharacterized protein OJ1224_G08.1; Putative uncharacterized protein P0474F07.33; cDNA, clone: J100090O04, full insert sequence [Source:UniProtKB/TrEMBL;Acc:Q6Z9M3]	-
OS02G0569400	90.2005	9.70228	13.2869	0	0	0	11.7518	2.18629e-14	1.1514e-11	CYP76M8	Ent-cassadiene C11-alpha-hydroxylase 2 [Source:UniProtKB/Swiss-Prot;Acc:Q6YTF1]	p450
OS10G0491000	144.175	15.3695	48.1097	0	0	0	11.5521	8.83649e-15	4.98609e-12	-	Os10g0491000 protein; Putative basic secretory protein; Secretory protein, putative, expressed; cDNA clone:001-030-F02, full insert sequence; cDNA clone:J023122C23, full insert sequence [Source:UniProtKB/TrEMBL;Acc:Q9FWU4]	-
OS04G0179100	308.353	24.0627	28.2455	0	0	0	11.5254	1.01255e-12	3.58156e-10	-	-	-
OS07G0631700	103.916	49.3102	29.8744	0	0	0	11.4959	2.89557e-17	2.74488e-14	-	Os07g0631700 protein; Putative uncharacterized protein P0519E12.112; cDNA clone:001-104-H09, full insert sequence [Source:UniProtKB/TrEMBL;Acc:Q8LHN5]	-
OS04G0178300	39.5732	1.81029	10.6248	0	0	0	11.4658	6.61848e-13	2.57133e-10	CPS4	Syn-copalyl diphosphate synthase [Source:UniProtKB/Swiss-Prot;Acc:Q0JF02]	-
OS03G0570100	82.0655	3.96369	3.72215	0	0	0	11.428	3.73423e-06	0.000219597	-	Cytochrome P450 79A1, putative, expressed; Os03g0570100 protein; cDNA clone:002-117-A08, full insert sequence [Source:UniProtKB/TrEMBL;Acc:Q10HZ6]	p450
OS08G0352100	26.5921	88.1936	119.053	0	0	0	11.3645	5.40869e-16	3.88426e-13	-	Os08g0352100 protein; Putative uncharacterized protein P0475C12.35 [Source:UniProtKB/TrEMBL;Acc:Q6ZDT2]	-
novel.1908	17.2976	39.7991	42.9294	0	0	0	11.1735	1.13999e-16	9.31606e-14	-	PF14541:Xylanase inhibitor C-terminal|PF14543:Xylanase inhibitor N-terminal	-
OS11G0592000	2396.62	241.995	87.7586	0	0	1.1439	11.1591	5.02614e-07	3.734e-05	-	Barwin, putative, expressed; Os11g0592000 protein; cDNA clone:J023056K07, full insert sequence [Source:UniProtKB/TrEMBL;Acc:Q2R1V2]	-
OS07G0664000	107.742	24.3635	3.81314	0	0	0	11.0192	1.00319e-11	2.77613e-09	-	Os07g0664000 protein [Source:UniProtKB/TrEMBL;Acc:Q0D3V4]	-
OS06G0549900	57.3678	0	5.22083	0	0	0	11.0024	0.0049107	0.0736107	-	Os06g0549900 protein; cDNA clone:002-145-B05, full insert sequence [Source:UniProtKB/TrEMBL;Acc:Q0DBM6]	FAD_binding_4
novel.2511	83.107	115.173	34.6649	0	0	0	10.9738	9.46258e-16	6.40725e-13	-	-	-
OS07G0663700	80.8485	24.0399	39.072	0.128	0	0	10.9549	4.89588e-16	3.62586e-13	-	Os07g0663700 protein; Putative sex determination protein tasselseed 2; cDNA clone:002-131-D02, full insert sequence; cDNA clone:006-309-E02, full insert sequence; cDNA clone:J023062B22, full insert sequence [Source:UniProtKB/TrEMBL;Acc:Q7XAN5]	-
OS01G0796000	188.162	5.12916	6.02074	0	0	0	10.8841	6.06825e-05	0.00242107	-	-	-
OS08G0412700	36.4593	17.6476	18.4135	0	0	0	10.8573	5.79721e-16	4.04083e-13	-	Os08g0412700 protein; Putative uncharacterized protein OSJNBa0007M04.20 [Source:UniProtKB/TrEMBL;Acc:Q6Z564]	-
OS10G0191300	149.447	0	9.83331	0	0	0	10.8502	0.00554471	0.0800543	-	Os10g0191300 protein; Pathogenesis-related protein PRB1-2, putative, expressed; Putative type-1 pathogenesis-related protein; cDNA, clone: J100065F02, full insert sequence [Source:UniProtKB/TrEMBL;Acc:Q8LMW8]	SCP
OS07G0663900	105.757	8.09418	0	0	0	0	10.7375	0.00606132	0.0845919	-	Putative sex determination protein tasselseed 2 [Source:UniProtKB/TrEMBL;Acc:Q8LID2]	-
OS02G0288100	6.54073	38.2332	7.63901	0	0	0	10.6849	1.81134e-12	6.07038e-10	-	Pectinesterase [Source:UniProtKB/TrEMBL;Acc:Q6K8B0]	-
OS07G0417200	39.4264	2.30751	21.669	0	0	0	10.4033	5.67588e-11	1.24549e-08	-	Os07g0417200 protein [Source:UniProtKB/TrEMBL;Acc:Q0D6Z2]	-
OS11G0701200	43.8769	10.5832	15.5286	0	0	0	10.3695	7.25187e-13	2.77197e-10	-	Chitinase; Chitinase III C00481-rice; Os11g0701200 protein; Xylanase inhibitor protein 2, putative, expressed; cDNA clone:J033067D20, full insert sequence [Source:UniProtKB/TrEMBL;Acc:O49824]	-
novel.2512	20.0575	69.8476	40.9945	0	0	0	10.3693	2.60027e-13	1.12043e-10	-	-	-
novel.412	173.273	14.3667	0	0	0	0	10.31	0.00844182	0.102544	-	PF14303:No apical meristem-associated C-terminal domain	-
OS04G0178400	42.1191	0.821703	0	0	0	0	10.3067	0.008463	0.102646	CYP99A3	9-beta-pimara-7,15-diene oxidase [Source:UniProtKB/Swiss-Prot;Acc:Q0JF01]	p450
OS05G0322900	93.7612	184.866	116.537	0.118483	0	0.248805	10.1438	3.09468e-35	3.66704e-31	-	Os05g0322900 protein; Putative WRKY transcription factor; WRKY-type transcription factor 45-1; WRKY45; cDNA clone:001-015-C02, full insert sequence; cDNA clone:J013058O04, full insert sequence [Source:UniProtKB/TrEMBL;Acc:Q5W6D6]	WRKY
OS03G0734100	349.542	39.5848	26.5518	0	0.326676	0	10.0985	2.95414e-12	9.46085e-10	-	Expressed protein; Os03g0734100 protein [Source:UniProtKB/TrEMBL;Acc:Q6AVT4]	-
OS12G0629700	232.856	31.2588	125.186	0	0.318663	0	10.0904	4.97692e-17	4.53646e-14	-	Os12g0629700 protein; Thaumatin-like protein, putative, expressed; cDNA clone:J013123C17, full insert sequence [Source:UniProtKB/TrEMBL;Acc:Q2QLS9]	Thaumatin
novel.894	28.9244	0	3.46474	0	0	0	10.0619	0.010183	0.115027	-	-	-
OS04G0351933	244.869	0	47.6642	0	0	0	10.0437	0.010323	0.115946	-	Putative uncharacterized protein [Source:UniProtKB/TrEMBL;Acc:A3ASQ2]	-
OS11G0701400	57.3484	1.35856	0	0	0	0	10.0336	0.0104008	0.116214	-	Chitinase; Chitinase III C10150-rice; Os11g0701400 protein; Xylanase inhibitor protein 2, putative, expressed; cDNA clone:002-101-E05, full insert sequence [Source:UniProtKB/TrEMBL;Acc:O49826]	-
OS02G0569000	28.1694	1.75172	4.11243	0	0	0	9.9173	4.07182e-09	5.361e-07	CYP76M5	Os02g0569000 protein; Putative Cyt-P450 monooxygenase [Source:UniProtKB/TrEMBL;Acc:Q6YTF5]	p450
OS11G0582000	66.2963	10.6391	4.99538	0	0	0	9.91635	1.55023e-09	2.32525e-07	-	Putative uncharacterized protein [Source:UniProtKB/TrEMBL;Acc:Q2R229]	-
OS08G0190100	106.092	15.9935	0	0	0	0	9.86236	0.010117	0.114664	-	RmlC-like cupins superfamily protein [Source:Projected from Arabidopsis thaliana (AT5G38950) TAIR;Acc:AT5G38950]	-
OS03G0714100	6.50814	12.9507	41.8052	0	0	0	9.82798	1.44532e-10	2.90278e-08	-	Os03g0714100 protein [Source:UniProtKB/TrEMBL;Acc:B9FB71]	-
OS10G0551800	11.7162	51.2916	16.4202	0	0	0	9.76893	1.06939e-10	2.20378e-08	-	Os10g0551800 protein; Protease inhibitor/seed storage/LTP family protein, expressed; Putative lipid transfer protein [Source:UniProtKB/TrEMBL;Acc:Q7XCD3]	-
OS12G0434400	24.3965	0.899022	6.33178	0	0	0	9.76855	1.11573e-08	1.30349e-06	-	Putative leucine aminopeptidase 1 [Source:UniProtKB/Swiss-Prot;Acc:Q2QSB9]	-
OS01G0824800	18.7475	5.89043	9.21914	0	0	0	9.75213	1.73254e-11	4.36802e-09	-	Os01g0824800 protein; Putative uncharacterized protein P0031D02.38; Putative uncharacterized protein P0439E11.2; cDNA clone:J013055G05, full insert sequence [Source:UniProtKB/TrEMBL;Acc:Q5QMB6]	-
OS07G0442900	51.2516	3.09051	0	0	0	0	9.7397	0.012925	0.130902	-	CASP-like protein Os07g0442900 [Source:UniProtKB/Swiss-Prot;Acc:Q6YT98]	-
OS11G0514500	553.359	97.1595	86.4004	1.01897	0	0	9.71882	2.43413e-06	0.000149447	-	BRASSINOSTEROID INSENSITIVE 1-associated receptor kinase 1, putative, expressed; cDNA, clone: J100084L14, full insert sequence [Source:UniProtKB/TrEMBL;Acc:Q2R3L3]	LRRNT_2
OS08G0189700	42.1064	4.48867	3.51261	0	0	0	9.71252	9.8981e-09	1.17877e-06	-	Germin-like protein 8-8 [Source:UniProtKB/Swiss-Prot;Acc:Q6YZA1]	-
OS03G0407900	13.4355	5.50439	7.38424	0	0	0	9.71105	1.00742e-11	2.77613e-09	-	Os03g0407900 protein; Serine/threonine-protein kinase NAK, putative, expressed; cDNA clone:J013145E01, full insert sequence [Source:UniProtKB/TrEMBL;Acc:Q10JU0]	Pkinase_Tyr
OS09G0444900	31.6641	1.05015	2.46539	0	0	0	9.70064	1.0333e-07	9.03619e-06	-	Os09g0444900 protein; Plant viral-response family protein-like [Source:UniProtKB/TrEMBL;Acc:Q67U54]	-
OS05G0104200	14.2543	13.1695	4.75651	0	0	0	9.67664	1.77685e-11	4.43258e-09	-	-	-
OS05G0142900	15.4383	17.9206	54.0918	0	0	0	9.67001	6.19463e-11	1.33461e-08	-	Os05g0142900 protein; Putative uncharacterized protein OJ1264_A04.14 [Source:UniProtKB/TrEMBL;Acc:Q75KL4]	-
OS09G0129600	77.8391	2.42021	0	0	0	0	9.65364	0.0137615	0.135833	-	Os09g0129600 protein; Putative uncharacterized protein P0448B11.30 [Source:UniProtKB/TrEMBL;Acc:Q6ERB1]	-
OS07G0190400	12.2434	32.4847	19.0657	0	0	0	9.63199	2.88404e-11	6.7672e-09	-	Os07g0190400 protein; Putative uncharacterized protein OSJNBb0003E08.22 [Source:UniProtKB/TrEMBL;Acc:Q6Z4I7]	-
OS06G0667200	14.6921	25.5817	17.1591	0	0	0	9.62982	9.53085e-12	2.75453e-09	-	-	SRF-TF
OS11G0112200	10.3103	3.84687	27.0933	0	0	0	9.5816	6.06327e-10	9.97871e-08	-	Class III peroxidase 131; Os11g0112200 protein [Source:UniProtKB/TrEMBL;Acc:Q5U1G2]	-
OS01G0197700	7.5274	6.80861	6.39371	0	0	0	9.57533	7.42877e-12	2.28642e-09	CKX2	Cytokinin dehydrogenase 2 [Source:UniProtKB/Swiss-Prot;Acc:Q4ADV8]	FAD_binding_4
OS04G0654400	20.2017	23.7544	8.57956	0	0	0	9.53421	4.50999e-11	1.02371e-08	-	Os04g0654400 protein; cDNA clone:002-134-F12, full insert sequence [Source:UniProtKB/TrEMBL;Acc:B7F0Q2]	-
OS01G0783700	32.1139	21.3014	25.0042	0	0	0	9.52105	1.4886e-11	3.87675e-09	-	Os01g0783700 protein; Putative EF-hand Ca2+-binding protein CCD1; Uncharacterized protein; cDNA clone:002-188-B02, full insert sequence [Source:UniProtKB/TrEMBL;Acc:Q8LQQ2]	-
OS05G0311801	42.9594	0	0	0	0	0	9.51506	0.015211	0.144319	-	Adenylate isopentenyltransferase [Source:UniProtKB/TrEMBL;Acc:Q33CD8]	IPPT
OS01G0558700	31.118	44.2302	51.9187	0	0	0.12858	9.50788	8.83421e-13	3.17215e-10	-	Os01g0558700 protein; Putative uncharacterized protein B1064G04.10; Putative uncharacterized protein B1144D11.32 [Source:UniProtKB/TrEMBL;Acc:Q5JKR4]	-
OS01G0584900	10.7733	14.7387	12.5823	0	0	0	9.47313	2.16092e-11	5.1729e-09	-	Os01g0584900 protein; Uncharacterized protein; WRKY transcription factor 28-like; WRKY transcription factor 77; WRKY5; cDNA clone:002-144-B05, full insert sequence [Source:UniProtKB/TrEMBL;Acc:Q94D50]	WRKY
OS04G0538300	13.8605	13.7907	107.919	0	0	0	9.45368	1.24336e-08	1.43739e-06	-	OSJNBa0091D06.16 protein; Os04g0538300 protein [Source:UniProtKB/TrEMBL;Acc:A3AVY5]	-
OS03G0130100	1.50766	15.0006	3.52163	0	0	0	9.42364	1.34408e-08	1.53141e-06	-	Acyl-activating enzyme 11, putative, expressed; EST AU070346(S12172) corresponds to a region of the predicted gene; Os03g0130100 protein; cDNA clone:002-171-C04, full insert sequence [Source:UniProtKB/TrEMBL;Acc:Q9SNJ6]	AMP-binding
OS04G0538900	25.8512	17.1473	15.096	0	0	0	9.41955	4.59237e-11	1.02674e-08	-	OSJNBa0011L07.2 protein; OSJNBa0091D06.24 protein; Os04g0538900 protein [Source:UniProtKB/TrEMBL;Acc:Q7FB13]	Glyoxalase
OS09G0468300	17.7126	4.63772	2.17755	0	0	0	9.39451	4.56513e-09	5.87983e-07	-	Os09g0468300 protein; RING-H2 zinc finger protein ATL6-like [Source:UniProtKB/TrEMBL;Acc:Q6K5E4]	-
OS08G0137800	30.4325	15.1396	0	0	0	0	9.38513	0.00626516	0.0859646	-	Os08g0137800 protein; cDNA clone:001-110-D06, full insert sequence [Source:UniProtKB/TrEMBL;Acc:Q0J844]	Cu_bind_like
OS04G0104900	187.381	34.4374	36.2418	0	0	0.345214	9.38278	3.91982e-16	3.09652e-13	-	OSJNBa0094O15.13 protein; Os04g0104900 protein [Source:UniProtKB/TrEMBL;Acc:Q7XXI9]	-
novel.1119	27.1448	43.888	15.8514	0	0	0	9.37344	1.83002e-10	3.55488e-08	-	-	-
OS02G0570700	2.38767	9.50255	9.2953	0	0	0	9.36631	7.01671e-10	1.14682e-07	CYP71Z7	Ent-cassadiene C2-hydroxylase [Source:UniProtKB/Swiss-Prot;Acc:Q6YV88]	p450
OS09G0417600	1.03905	22.7439	2.42703	0	0	0	9.35538	2.56179e-07	2.04417e-05	-	Os09g0417600 protein; Putative WIZZ; cDNA clone:006-211-F11, full insert sequence; cDNA clone:J013151N12, full insert sequence [Source:UniProtKB/TrEMBL;Acc:Q6EPZ2]	WRKY
OS07G0619500	14.8499	0.923443	8.6717	0	0	0	9.34704	1.89882e-08	2.06423e-06	-	Os07g0619500 protein; Putative uncharacterized protein P0560B08.115; cDNA clone:002-130-D09, full insert sequence; cDNA clone:J013104E22, full insert sequence [Source:UniProtKB/TrEMBL;Acc:Q8LHQ4]	-
OS05G0278500	24.629	0	0	0	0	0	9.30967	0.0176107	0.156869	-	Os05g0278500 protein; cDNA clone:J013123P12, full insert sequence [Source:UniProtKB/TrEMBL;Acc:Q0DJH7]	-
novel.2056	42.4491	4.69281	11.0171	0	0	0	9.27865	1.73554e-08	1.91305e-06	-	-	-
OS09G0447300	19.3849	0.803634	0	0	0	0	9.25566	0.0182954	0.159917	-	Putative Cyt-P450 monooxygenase; cDNA, clone: J100068A12, full insert sequence [Source:UniProtKB/TrEMBL;Acc:Q67UD7]	p450
OS03G0133000	3.46785	11.5013	13.5005	0	0	0	9.24095	1.25407e-09	1.9425e-07	-	No apical meristem protein, expressed; Os03g0133000 protein [Source:UniProtKB/TrEMBL;Acc:Q10S65]	NAM
OS08G0334900	13.731	0.758987	3.56368	0	0	0	9.21213	9.96753e-08	8.78143e-06	-	Os08g0334900 protein; Putative xyloglucan fucosyltransferase; cDNA clone:001-022-G05, full insert sequence [Source:UniProtKB/TrEMBL;Acc:Q6YUI8]	-
OS07G0686800	22.1013	3.14142	0	0	0	0	9.20301	0.0131446	0.132283	-	Os07g0686800 protein [Source:UniProtKB/TrEMBL;Acc:Q0D3H2]	Pkinase_Tyr
OS02G0324400	9.90798	15.4912	6.61238	0	0	0	9.18972	5.63908e-10	9.47806e-08	FOS1	Inactive protein FON2 SPARE1 [Source:UniProtKB/Swiss-Prot;Acc:Q6Z6T2]	-
OS03G0132900	6.76433	37.6894	413.968	0.931713	0	0	9.18579	0.000251984	0.0077055	CHT11	Chitinase 11 [Source:UniProtKB/Swiss-Prot;Acc:Q10S66]	-
OS12G0555600	1.42573	4.25563	2.49769	0	0	0	9.1853	1.18631e-09	1.84964e-07	CSLD4	Cellulose synthase-like protein D4 [Source:UniProtKB/Swiss-Prot;Acc:Q2QNS6]	-
OS01G0508100	30.8766	20.4807	6.0102	0	0	0	9.17937	2.37676e-09	3.37287e-07	-	Os01g0508100 protein; cDNA, clone: J065211P06, full insert sequence [Source:UniProtKB/TrEMBL;Acc:B7F924]	-
OS10G0569800	23.4449	290.288	389.427	0.358809	0	0.904167	9.17463	4.04445e-15	2.59053e-12	-	Expressed protein [Source:UniProtKB/TrEMBL;Acc:Q108X1]	-
OS06G0549600	8.10823	9.68086	0	0	0	0	9.15809	1.0899e-07	9.42684e-06	-	Os06g0549600 protein; Putative CPRD2; cDNA clone:J033046H14, full insert sequence [Source:UniProtKB/TrEMBL;Acc:Q5Z957]	BBE
OS02G0212500	40.6925	8.52367	0	0	0	0	9.14563	0.0105143	0.11704	-	Os02g0212500 protein; Putative uncharacterized protein OJ1267_F10.20; cDNA clone:J013061M24, full insert sequence [Source:UniProtKB/TrEMBL;Acc:Q6H833]	-
OS10G0527800	34.237	0	0	0	0	0	9.13382	0.019928	0.166059	-	Glutathione S-transferase, N-terminal domain containing protein, expressed; Os10g0527800 protein; Putative glutathione S-transferase; Putative glutathione S-transferase OsGSTU12; cDNA clone:001-121-C09, full insert sequence [Source:UniProtKB/TrEMBL;Acc:Q945W6]	GST_N
OS01G0696800	0	0.890262	18.8102	0	0	0	9.12581	0.0200397	0.166184	-	Uncharacterized protein [Source:UniProtKB/TrEMBL;Acc:A2ZWV5]	-
OS09G0367700	3.08658	13.8196	18.0243	0	0	0	9.11274	7.6907e-09	9.34676e-07	-	Os09g0367700 protein [Source:UniProtKB/TrEMBL;Acc:Q0J294]	GST_N
OS07G0541200	6.99292	3.47884	4.90027	0	0	0	9.10387	7.51389e-10	1.21967e-07	-	Putative serine/threonine kinase protein [Source:UniProtKB/TrEMBL;Acc:Q84S63]	Pkinase_Tyr
OS08G0356700	0	2.22272	13.9152	0	0	0	9.10353	0.0203535	0.167397	-	Os08g0356700 protein; Putative uncharacterized protein B1104G07.30; Putative uncharacterized protein P0426E02.8 [Source:UniProtKB/TrEMBL;Acc:Q6YZN1]	-
OS06G0591400	5.69462	15.1091	22.1694	0	0	0	9.10294	2.70257e-09	3.74551e-07	-	Os06g0591400 protein; Putative uncharacterized protein P0502H06.8 [Source:UniProtKB/TrEMBL;Acc:Q69XE8]	-
OS11G0557500	10.0092	3.55671	1.66999	0	0	0	9.10113	1.02485e-08	1.21439e-06	-	Os11g0557500 protein; Protein kinase domain containing protein, expressed [Source:UniProtKB/TrEMBL;Acc:Q2R2M3]	Pkinase_Tyr
OS01G0776300	3.86296	4.48408	6.01547	0	0	0	9.09775	4.92894e-10	8.52635e-08	-	Os01g0776300 protein; Putative uncharacterized protein P0413G02.16 [Source:UniProtKB/TrEMBL;Acc:Q8LJ46]	-
OS02G0822900	4.30714	0.952319	5.58929	0	0	0	9.09567	7.40616e-09	9.04735e-07	-	Putative uncharacterized protein [Source:UniProtKB/TrEMBL;Acc:B9F4K1]	Pkinase
OS10G0394000	15.074	1.99974	4.6947	0	0	0	9.09191	2.88123e-08	2.9688e-06	-	GDSL-like Lipase/Acylhydrolase family protein, expressed [Source:UniProtKB/TrEMBL;Acc:Q7G307]	Lipase_GDSL
OS10G0485800	8.65515	1.61466	1.26356	0	0	0	9.08798	4.44393e-08	4.35193e-06	-	-	-
OS12G0555500	6113.59	1451.02	1245.25	4.97831	3.63543	8.46781	9.05714	1.9027e-37	4.50921e-33	-	Os12g0555500 protein; Pathogenesis-related protein; Pathogenesis-related protein Bet v I family protein, expressed; cDNA clone:J023104B18, full insert sequence [Source:UniProtKB/TrEMBL;Acc:Q2QNS7]	-
novel.2515	3.69149	55.0933	17.2453	0	0	0	9.05024	1.71446e-07	1.39626e-05	-	-	-
OS02G0582600	9.69777	9.64891	5.66308	0	0	0	9.04915	1.02534e-09	1.63084e-07	-	Os02g0582600 protein; Putative uncharacterized protein OSJNBa0016D04.17; cDNA clone:006-204-E03, full insert sequence; cDNA clone:J033092A09, full insert sequence [Source:UniProtKB/TrEMBL;Acc:Q6EPT4]	-
OS08G0395700	0	2.09578	19.6807	0	0	0	9.03461	0.0213518	0.172232	-	Os08g0395700 protein [Source:UniProtKB/TrEMBL;Acc:C7J5G8]	-
OS12G0630100	696.39	105.622	84.3078	0.584879	0.85422	0.368461	9.0064	7.13256e-22	2.11293e-18	-	Os12g0630100 protein; Thaumatin-like protein, putative, expressed; cDNA clone:J023009L15, full insert sequence [Source:UniProtKB/TrEMBL;Acc:Q2QLS8]	Thaumatin
OS06G0637400	16.2216	0	0	0	0	0	9.00342	0.0218178	0.17398	-	Os06g0637400 protein; cDNA clone:J013053C20, full insert sequence [Source:UniProtKB/TrEMBL;Acc:Q0DAR2]	-
OS08G0189850	45.7088	0	0	0	0	0	9.00342	0.0218178	0.17398	-	Germin-like protein 8-9 [Source:UniProtKB/Swiss-Prot;Acc:Q6YZ99]	-
OS11G0642400	14.9253	0	4.35787	0	0	0	8.99285	0.0188131	0.162028	-	Os11g0642400 protein; Transferase family protein, expressed; cDNA, clone: J065158K06, full insert sequence [Source:UniProtKB/TrEMBL;Acc:Q2R0K3]	-
OS01G0775750	4.96355	27.9851	0	0	0	0	8.98246	0.0129507	0.131073	-	-	-
OS06G0200700	4.06662	3.46811	4.07097	0	0	0	8.95953	1.32672e-09	2.02851e-07	-	Os06g0200700 protein [Source:UniProtKB/TrEMBL;Acc:Q0DDT7]	-
OS10G0528300	34.1332	44.2973	110.928	0	0.255896	0.0858502	8.92843	7.19915e-19	8.72213e-16	-	Glutathione S-transferase; Os10g0528300 protein; Putative glutathione S-transferase; Putative glutathione S-transferase OsGSTU4 [Source:UniProtKB/TrEMBL;Acc:Q9FUE4]	-
OS06G0222100	3.70079	15.9559	2.88146	0	0	0	8.89992	8.41633e-08	7.61293e-06	-	-	-
OS11G0490900	17.5204	4.98061	0	0	0	0	8.85104	1.54192e-06	9.90298e-05	-	Os11g0490900 protein; WRKY DNA binding domain containing protein, expressed; WRKY transcription factor; cDNA clone:002-152-B08, full insert sequence [Source:UniProtKB/TrEMBL;Acc:Q2R432]	WRKY
OS08G0473900	22.5793	18.5922	5.456	0	0.0895027	0	8.84258	1.09786e-12	3.8262e-10	AMY1.3	Alpha-amylase isozyme 3D [Source:UniProtKB/Swiss-Prot;Acc:P27933]	-
OS03G0732000	4.0558	11.0972	2.36841	0	0	0	8.82076	5.18825e-08	4.91251e-06	-	Os03g0732000 protein [Source:UniProtKB/TrEMBL;Acc:Q0DNV6]	-
OS03G0335200	0.996076	13.8748	2.32666	0	0	0	8.81305	1.09843e-06	7.25116e-05	-	Os03g0335200 protein [Source:UniProtKB/TrEMBL;Acc:Q0DS41]	-
OS04G0654500	14.5347	1.20512	5.65841	0	0	0	8.78725	3.43256e-07	2.64117e-05	-	-	-
novel.1173	22.5828	1.32171	0	0	0	0	8.78574	0.0253294	0.18596	-	-	-
OS06G0547400	49.1924	133.782	76.6032	0	0.565485	0	8.78502	3.76815e-19	5.25303e-16	-	Class III peroxidase 86; Os06g0547400 protein; Putative bacterial-induced peroxidase [Source:UniProtKB/TrEMBL;Acc:Q5Z7J2]	-
OS12G0448900	48.9302	1.29823	0	0	0.112494	0	8.77121	0.00427295	0.0665339	-	Alpha-dioxygenase, putative, expressed; Os12g0448900 protein [Source:UniProtKB/TrEMBL;Acc:Q2QRV3]	An_peroxidase
OS02G0521100	20.1954	32.6521	29.483	0	0	0.146034	8.70871	3.29726e-10	6.0575e-08	-	-	-
novel.1116	38.9195	2.42021	0	0	0	0	8.70411	0.0267702	0.191805	-	-	-
OS01G0795700	43.3716	2.69707	0	0	0	0	8.70411	0.0267702	0.191805	-	-	-
OS02G0212300	23.1051	0	0	0	0	0	8.70082	0.0268299	0.192019	-	Putative uncharacterized protein [Source:UniProtKB/TrEMBL;Acc:A3A4G9]	-
OS03G0762300	4.69397	2.33516	13.7054	0	0	0	8.69557	1.13685e-07	9.76166e-06	-	Os03g0762300 protein; Peroxidase 51, putative, expressed; cDNA clone:006-211-H10, full insert sequence; cDNA clone:006-302-C05, full insert sequence [Source:UniProtKB/TrEMBL;Acc:Q10ET8]	-
OS10G0550800	13.6565	4.52923	0	0	0	0	8.68851	2.59918e-06	0.000158052	-	Putative uncharacterized protein OSJNBa0015J15.22 [Source:UniProtKB/TrEMBL;Acc:Q9FWN2]	-
OS10G0346300	43.0045	0	0	0	0.110676	0	8.62175	0.0251846	0.185242	LAC15	Laccase-15 [Source:UniProtKB/Swiss-Prot;Acc:Q339K6]	-
OS01G0213400	15.3362	1.5259	7.16456	0	0	0	8.60915	6.14816e-07	4.42873e-05	-	Os01g0213400 protein; Ring-H2 zinc finger protein-like; Uncharacterized protein; cDNA clone:J013134A03, full insert sequence [Source:UniProtKB/TrEMBL;Acc:Q94IZ7]	-
OS04G0110100	10.7635	1.33865	9.42809	0	0	0	8.60829	3.68081e-07	2.82303e-05	-	Os04g0110100 protein; cDNA clone:001-102-D08, full insert sequence [Source:UniProtKB/TrEMBL;Acc:Q0JFE7]	-
OS01G0118400	0.696639	0	9.76337	0	0	0	8.56215	0.0294496	0.201189	-	Os01g0118400 protein [Source:UniProtKB/TrEMBL;Acc:Q0JR54]	-
OS11G0514400	30.4395	0	0	0	0	0	8.54616	0.000575149	0.0148633	-	-	LRRNT_2
OS01G0195801	25.3312	0	0	0	0	0	8.54616	0.000575149	0.0148633	-	Basic helix-loop-helix protein-like; Os01g0195700 protein [Source:UniProtKB/TrEMBL;Acc:Q5SMX5]	HLH
OS06G0147200	11.9448	16.6385	5.5802	0	0	0	8.54281	1.0579e-07	9.21737e-06	-	-	-
OS05G0571200	5.67263	8.46608	6.62514	0	0	0	8.52764	5.20292e-08	4.91251e-06	-	BHLH transcription factor; Os05g0571200 protein; cDNA clone:002-142-F03, full insert sequence [Source:UniProtKB/TrEMBL;Acc:Q0DFT7]	WRKY
OS04G0480200	7.40157	11.0464	8.64439	0	0	0	8.52764	5.20292e-08	4.91251e-06	NAR2.2	OSJNBa0044K18.32 protein; Os04g0480200 protein; cDNA clone:002-132-B10, full insert sequence [Source:UniProtKB/TrEMBL;Acc:Q7XK12]	-
OS11G0705200	5.96971	1.97988	1.54936	0	0	0	8.52446	2.7937e-07	2.20308e-05	-	GRAS family transcription factor containing protein, expressed; GRAS family transcription factor, putative; Os11g0705200 protein [Source:UniProtKB/TrEMBL;Acc:Q53MB0]	GRAS
OS11G0505300	2.4046	7.17746	8.4251	0	0	0	8.51613	1.50709e-07	1.25321e-05	-	Os11g0505200 protein [Source:UniProtKB/TrEMBL;Acc:C7J8Z7]	Sulfotransfer_1
OS07G0550500	3.09525	1.02655	3.61498	0	0	0	8.50231	1.49249e-07	1.24544e-05	-	Serine/threonine-protein kinase [Source:UniProtKB/TrEMBL;Acc:Q7XHV3]	Pkinase_Tyr
OS10G0559500	0	1.76122	6.89121	0	0	0	8.45932	3.06018e-05	0.00136322	-	Os10g0559500 protein [Source:UniProtKB/TrEMBL;Acc:Q0IVQ7]	2OG-FeII_Oxy
OS01G0376600	39.3288	0	0	0	0	0	8.44836	0.000730443	0.0177546	-	Putative uncharacterized protein B1111C09.28; Uncharacterized protein [Source:UniProtKB/TrEMBL;Acc:Q5ZCU2]	-
OS01G0347600	3.17782	8.43149	2.47428	0	0	0	8.43696	4.20877e-07	3.19691e-05	-	Putative cysteine protease [Source:UniProtKB/TrEMBL;Acc:Q94CN8]	Peptidase_C1
OS04G0631100	4.78831	5.55821	0	0	0	0	8.4172	4.43931e-06	0.000257861	-	Os04g0631100 protein [Source:UniProtKB/TrEMBL;Acc:Q0J9U3]	Sugar_tr
OS06G0726100	30.1635	13.7553	41.0997	0	0.216713	0	8.41575	6.7227e-14	3.25145e-11	CHT3	Chitinase 3 [Source:UniProtKB/Swiss-Prot;Acc:P24626]	-
OS07G0541400	5.65565	1.25048	1.46785	0	0	0	8.41183	9.86725e-07	6.7004e-05	-	Os07g0541400 protein [Source:UniProtKB/TrEMBL;Acc:Q0D5R3]	Pkinase_Tyr
OS01G0301100	3.18356	7.9188	11.1544	0	0	0	8.40236	2.80989e-07	2.20502e-05	-	-	-
OS08G0540900	29.9839	2.98328	7.00372	0	0	0	8.40109	3.58397e-06	0.000211285	-	Os08g0540900 protein; Putative uncharacterized protein OJ1211_G06.10; cDNA clone:002-175-G06, full insert sequence [Source:UniProtKB/TrEMBL;Acc:Q6ZIU3]	-
OS01G0267300	4.64941	1.85039	6.51612	0	0	0	8.39111	2.79812e-07	2.20308e-05	-	Putative serpin-Z12 [Source:UniProtKB/Swiss-Prot;Acc:Q5NBM0]	Serpin
OS08G0509100	30.0847	0.893527	6.29308	0	0	0.103902	8.33848	7.23014e-09	8.87808e-07	CM-LOX2	Probable lipoxygenase 8, chloroplastic [Source:UniProtKB/Swiss-Prot;Acc:Q84YK8]	-
OS11G0687100	0	6.22576	1.46159	0	0	0	8.31166	8.37174e-05	0.00315424	-	Os11g0687100 protein; von Willebrand factor type A domain containing protein, expressed [Source:UniProtKB/TrEMBL;Acc:Q2QZH3]	-
novel.1907	14.619	29.0907	0	0	0	0	8.30656	1.07882e-05	0.000549825	-	PF02854:MIF4G domain	-
OS09G0365900	4.1739	1.38429	3.24983	0	0	0	8.28858	5.63243e-07	4.09457e-05	-	Putative syringolide-induced protein B13-1-1 [Source:UniProtKB/TrEMBL;Acc:Q69QG3]	-
OS05G0402900	8.96468	0.991057	2.32666	0	0	0	8.28841	5.17313e-06	0.000293297	-	Os05g0402900 protein [Source:UniProtKB/TrEMBL;Acc:Q0DIB3]	-
OS11G0701100	11.4982	3.81342	0	0	0	0	8.28291	1.71718e-05	0.000822131	CHIB3H-H	Xylanase inhibitor protein 2 [Source:UniProtKB/Swiss-Prot;Acc:Q53NL5]	-
OS01G0602466	8.74011	1.73921	0	0	0	0	8.27233	3.28847e-05	0.00144589	-	-	p450
OS05G0526900	8.29595	0	1.93779	0	0	0	8.27057	9.05375e-05	0.00335782	-	Os05g0526900 protein [Source:UniProtKB/TrEMBL;Acc:Q0DGK3]	UDPGT
OS08G0360300	19.3827	53.034	18.1099	0	0.278515	0	8.24552	6.55496e-15	3.88365e-12	-	Putative calmodulin-binding protein [Source:UniProtKB/TrEMBL;Acc:Q6YYA1]	-
OS09G0530750	0	0.584958	6.86639	0	0	0	8.23372	0.000179734	0.0058996	-	-	Peptidase_S8
OS12G0455000	30.3975	0	0	0	0	0	8.22991	0.00124311	0.0270528	-	Expressed protein; Os12g0455000 protein; cDNA clone:002-180-C10, full insert sequence [Source:UniProtKB/TrEMBL;Acc:Q2QRN5]	-
OS02G0649300	1.10301	8.77964	2.57644	0	0	0	8.19453	7.47179e-06	0.000404278	HOX24	Homeobox-leucine zipper protein HOX24 [Source:UniProtKB/Swiss-Prot;Acc:Q6H6S3]	HALZ
OS01G0585200	11.1586	5.55118	4.34408	0	0	0	8.18334	1.18714e-06	7.75042e-05	-	Os01g0585200 protein; Putative uncharacterized protein OSJNBb0024F06.27; Putative uncharacterized protein P0712E02.14; cDNA clone:002-132-G01, full insert sequence [Source:UniProtKB/TrEMBL;Acc:Q94D46]	-
OS02G0710500	1.83537	8.21754	0	0	0	0	8.18143	4.58586e-05	0.00191338	-	Os02g0710500 protein; Receptor protein kinase-like; cDNA clone:J033126M21, full insert sequence [Source:UniProtKB/TrEMBL;Acc:Q6ZFY2]	Pkinase_Tyr
OS01G0754800	1.83422	10.9499	8.56885	0	0	0	8.18054	3.23999e-06	0.000193412	-	Os01g0754800 protein; Putative uncharacterized protein P0503C12.26; cDNA clone:002-153-E06, full insert sequence [Source:UniProtKB/TrEMBL;Acc:Q8S1W7]	-
OS08G0538100	5.64214	0	7.90743	0	0	0	8.17325	4.91619e-05	0.00202272	-	-	-
OS02G0193100	8.69356	0	12.184	0	0	0	8.17325	4.91619e-05	0.00202272	-	Os02g0193100 protein; Putative uncharacterized protein P0437H03.116 [Source:UniProtKB/TrEMBL;Acc:Q7F8S4]	-
OS07G0575700	4.02892	0.668103	3.13695	0	0	0	8.15912	3.30636e-06	0.000196878	-	Os07g0575700 protein; Putative receptor-type protein kinase LRK1 [Source:UniProtKB/TrEMBL;Acc:Q7F226]	Pkinase
OS06G0676700	0	0	5.59111	0	0	0	8.14385	0.00207834	0.0399794	-	Putative uncharacterized protein B1153E06.13-2; Putative uncharacterized protein P0710B08.7-2 [Source:UniProtKB/TrEMBL;Acc:Q653V3]	Glyco_hydro_31
OS11G0129500	0	0	19.3233	0	0	0	8.14385	0.00207834	0.0399794	-	-	-
OS01G0634900	0	0	16.5789	0	0	0	8.14385	0.00207834	0.0399794	-	-	CBS
OS07G0540500	28.6548	0	0	0	0	0	8.10663	0.00167456	0.0337461	-	-	Pkinase_Tyr
OS11G0592100	678.253	64.0793	112.827	0	0	3.14353	8.0604	0.000486784	0.0130354	-	Barwin, putative, expressed; Os11g0592100 protein; cDNA clone:001-112-F08, full insert sequence [Source:UniProtKB/TrEMBL;Acc:Q2R1V1]	-
OS05G0291600	2.71573	18.9144	6.34348	0	0	0	8.05722	1.19146e-05	0.000598228	-	-	-
OS03G0312100	7.65215	30.4544	0	0	0	0	8.04715	7.11332e-05	0.00276358	-	Putative uncharacterized protein [Source:UniProtKB/TrEMBL;Acc:Q10ME2]	-
OS06G0248600	11.7162	6.9943	5.4734	0	0	0	8.04677	2.29346e-06	0.000142658	-	Os06g0248600 protein; Putative uncharacterized protein OSJNBa0091G06.11; cDNA clone:002-176-E05, full insert sequence [Source:UniProtKB/TrEMBL;Acc:Q654Q3]	-
OS05G0526700	31.7749	0	0	0	0.0869678	0	8.04163	0.0405092	0.233697	-	Os05g0526700 protein; Putative uncharacterized protein OJ1187_E11.1; Putative uncharacterized protein OJ1593_C11.15; cDNA clone:002-143-D04, full insert sequence [Source:UniProtKB/TrEMBL;Acc:Q65X87]	-
OS09G0324300	5.7881	3.83929	0	0	0	0	8.03871	3.13278e-05	0.00139104	-	Os09g0324300 protein; Putative uncharacterized protein P0692F07.5; cDNA clone:002-145-E06, full insert sequence [Source:UniProtKB/TrEMBL;Acc:Q6K3X8]	-
OS10G0552300	2.19613	10.9253	10.2596	0	0	0	8.03675	5.87497e-06	0.000326833	-	-	-
OS09G0569800	3.42075	0	2.66343	0	0	0	8.02635	9.57947e-05	0.00352521	-	Os09g0569800 protein [Source:UniProtKB/TrEMBL;Acc:Q0IZH1]	U-box
OS01G0661750	4.15032	4.12941	38.7777	0	0	0	8.02422	2.79375e-05	0.00126353	-	Os01g0661750 protein [Source:UniProtKB/TrEMBL;Acc:C7IY05]	-
OS05G0437100	6.41577	6.38345	9.99075	0	0	0	8.01977	1.69105e-06	0.000108314	-	Os05g0437133 protein [Source:UniProtKB/TrEMBL;Acc:C7J231]	AP2
OS02G0571900	7.16252	1.78161	0	0	0	0	8.01927	7.54509e-05	0.00291223	CYP76M6	Os02g0571900 protein; Putative Cyt-P450 monooxygenase [Source:UniProtKB/TrEMBL;Acc:Q6Z5I7]	p450
OS06G0493100	2.77734	8.29004	19.4621	0	0	0	8.01372	7.40636e-06	0.000401655	-	Brown planthopper-inducible protein-like; Os06g0493100 protein; cDNA clone:001-121-F04, full insert sequence [Source:UniProtKB/TrEMBL;Acc:Q656L1]	-
OS12G0484600	5.68911	0	1.6611	0	0	0	8.01359	0.000190667	0.00617299	-	Nodulin family protein, putative, expressed; Os12g0484600 protein [Source:UniProtKB/TrEMBL;Acc:Q2QQT3]	-
OS08G0412800	10.5395	0	0	0	0	0	7.97159	0.00231383	0.0429745	-	Os08g0412800 protein; Putative uncharacterized protein OSJNBa0007M04.21; cDNA clone:002-150-B08, full insert sequence [Source:UniProtKB/TrEMBL;Acc:Q6Z563]	-
OS02G0217250	10.2742	0	0	0	0	0	7.97159	0.00231383	0.0429745	-	-	p450
OS03G0700200	27.1573	0	0	0	0	0	7.97159	0.00231383	0.0429745	-	Os03g0700200 protein [Source:UniProtKB/TrEMBL;Acc:Q0DPD2]	-
OS03G0284700	113.016	85.7646	98.4356	1.31922	0.220198	0.110811	7.96166	4.65879e-25	2.76022e-21	-	Os03g0284700 protein [Source:UniProtKB/TrEMBL;Acc:Q0DSW0]	-
OS11G0165700	0	2.6921	25.2805	0	0	0	7.92479	0.00038973	0.0109694	-	Os11g0165700 protein [Source:UniProtKB/TrEMBL;Acc:Q0IUD6]	-
OS02G0570400	50.3977	3.82048	2.24229	0	0	0.222128	7.92455	0.000318603	0.009309	KSL7	Ent-cassa-12,15-diene synthase [Source:UniProtKB/Swiss-Prot;Acc:Q0E088]	-
OS02G0807900	0.514971	3.07426	1.20288	0	0	0	7.90431	2.0379e-05	0.00095826	-	-	Pkinase_Tyr
OS01G0627800	0.748834	4.47037	1.74915	0	0	0	7.90431	2.0379e-05	0.00095826	-	Cytochrome P450-like; Os01g0627800 protein; cDNA clone:J033063B21, full insert sequence [Source:UniProtKB/TrEMBL;Acc:Q5ZE52]	p450
OS08G0409500	2.65201	5.27729	0	0	0	0	7.89924	7.33759e-05	0.00284605	-	Os08g0409500 protein; Putative uncharacterized protein P0042B03.23; cDNA clone:002-147-D10, full insert sequence [Source:UniProtKB/TrEMBL;Acc:Q6ZAK7]	-
OS07G0129200	9.21136	6.87371	5.37903	0	0	0	7.89463	5.03506e-06	0.000286153	-	Putative uncharacterized protein [Source:UniProtKB/TrEMBL;Acc:B9FVB5]	SCP
OS04G0507400	5.33096	2.12164	2.49044	0	0	0	7.88811	7.88752e-06	0.000424262	-	OSJNBa0043L24.8 protein; OSJNBb0002J11.17 protein [Source:UniProtKB/TrEMBL;Acc:Q7X880]	-
OS04G0432100	5.74285	0.952319	2.23572	0	0	0	7.87928	2.13189e-05	0.000992607	-	OSJNBa0084A10.13 protein [Source:UniProtKB/TrEMBL;Acc:Q7XQP2]	GRAS
OS12G0569500	0	12.7979	0	0	0	0	7.87336	0.00296101	0.0515599	-	Os12g0569500 protein; Pathogenesis-related protein 5, putative, expressed [Source:UniProtKB/TrEMBL;Acc:Q2QND6]	Thaumatin
OS03G0682100	5.39868	1.53471	0	0	0	0	7.87293	0.000123814	0.00437296	-	Putative uncharacterized protein OSJNBb0070O09.5 [Source:UniProtKB/TrEMBL;Acc:Q7Y003]	-
OS04G0352066	33.0691	9.4007	0	0	0	0	7.87293	0.000123814	0.00437296	-	Putative uncharacterized protein [Source:UniProtKB/TrEMBL;Acc:B9FEL4]	-
OS03G0650200	5.82031	0	1.94218	0	0	0	7.86447	0.000294879	0.00877933	-	-	p450
OS06G0146800	9.50946	2.36539	11.1062	0	0	0	7.86005	1.21659e-05	0.000608271	-	Os06g0146800 protein; Putative uncharacterized protein P0036F10.22 [Source:UniProtKB/TrEMBL;Acc:Q5VP46]	-
OS06G0200500	16.8875	4.2006	19.7231	0	0	0	7.86005	1.21659e-05	0.000608271	-	Putative uncharacterized protein B1172G12.35; Putative uncharacterized protein OJ1147_D11.13 [Source:UniProtKB/TrEMBL;Acc:Q69K48]	-
OS04G0172400	8.07814	1.00468	0	0	0	0	7.8572	0.00028608	0.00857066	-	B1168G10.9 protein; OSJNBb0015C06.1 protein; Os04g0172400 protein; cDNA clone:002-120-G03, full insert sequence [Source:UniProtKB/TrEMBL;Acc:Q7XRZ5]	-
OS05G0565900	17.7727	2.9472	9.22533	0	0.113502	0	7.83142	1.45496e-08	1.64477e-06	-	WRKY transcription factor [Source:UniProtKB/TrEMBL;Acc:Q688X5]	WRKY
OS06G0569500	230.147	30.6391	37.858	0	0.0465779	1.21885	7.83127	2.48344e-10	4.67103e-08	CYP701A8	Os06g0569500 protein [Source:UniProtKB/TrEMBL;Acc:Q0DBF4]	p450
OS03G0233900	0	0	17.1806	0	0	0	7.80836	0.00420392	0.0658878	HB1	Non-symbiotic hemoglobin 1 [Source:UniProtKB/Swiss-Prot;Acc:O04986]	-
OS04G0106500	0	0	7.42819	0	0	0	7.80836	0.00420392	0.0658878	-	OSJNBb0004G23.12 protein; OSJNBb0085F13.7 protein [Source:UniProtKB/TrEMBL;Acc:Q7X907]	-
OS03G0171700	0	0	17.0314	0	0	0	7.80836	0.00420392	0.0658878	ILI3	BHLH family protein, putative, expressed; Os03g0171700 protein; cDNA, clone: J065192H12, full insert sequence [Source:UniProtKB/TrEMBL;Acc:Q10R47]	-
OS12G0107700	0	0	5.74364	0	0	0	7.80836	0.00420392	0.0658878	-	Os11g0107700 protein [Source:UniProtKB/TrEMBL;Acc:Q0IV73]	Pkinase_Tyr
OS08G0452500	24.0854	11.1832	11.2519	0	0	0.185774	7.75806	1.664e-09	2.44938e-07	-	Auxin-induced protein-related-like protein; Os08g0452500 protein; cDNA clone:002-114-F10, full insert sequence; cDNA clone:J033093K08, full insert sequence [Source:UniProtKB/TrEMBL;Acc:Q6ZKQ7]	Auxin_inducible
OS09G0400400	1.03103	5.12916	12.0415	0	0.0592602	0	7.74477	2.52998e-06	0.00015493	CAD8D	Probable cinnamyl alcohol dehydrogenase 8D [Source:UniProtKB/Swiss-Prot;Acc:Q6ERW5]	ADH_zinc_N
novel.2203	0	9.44118	3.69411	0	0	0	7.73332	0.000445872	0.0122017	-	-	-
OS12G0556300	1.3648	4.07378	0	0	0	0	7.73195	0.000205874	0.00653148	-	Calmodulin-binding protein, putative, expressed; Os12g0556300 protein [Source:UniProtKB/TrEMBL;Acc:Q2QNS2]	-
OS10G0444100	3.45697	5.73259	0	0	0	0	7.73156	0.000140883	0.00488297	-	Myb-like DNA-binding domain containing protein, expressed; Os10g0444100 protein; cDNA clone:J023105M22, full insert sequence [Source:UniProtKB/TrEMBL;Acc:Q109M5]	-
OS02G0756600	2.46305	4.90129	2.87663	0	0	0	7.728	1.66392e-05	0.000804759	-	Os02g0756600 protein; Putative phi-1; cDNA clone:001-108-F03, full insert sequence [Source:UniProtKB/TrEMBL;Acc:Q6Z677]	-
OS01G0683700	6.35335	6.32134	0	0	0	0	7.72774	0.000125658	0.00442493	-	Os01g0683700 protein; Putative uncharacterized protein P0445E10.13; Putative uncharacterized protein P0478H03.3 [Source:UniProtKB/TrEMBL;Acc:Q5N7N9]	-
OS03G0135700	3.00452	2.98939	2.33935	0	0	0	7.72323	1.30363e-05	0.000647688	-	Basic helix-loop-helix, putative, expressed; cDNA clone:006-303-F08, full insert sequence [Source:UniProtKB/TrEMBL;Acc:Q10S44]	HLH
OS01G0890600	3.67671	2.19491	0	0	0	0	7.72037	0.000144515	0.00496355	-	Uncharacterized protein [Source:UniProtKB/TrEMBL;Acc:B9EVA3]	Pkinase
OS04G0653700	11.7162	6.9943	0	0	0	0	7.72037	0.000144515	0.00496355	-	Os04g0653700 protein [Source:UniProtKB/TrEMBL;Acc:Q0J9G4]	-
novel.665	9.26948	4.61139	5.41297	0	0	0	7.71721	1.69596e-05	0.000816834	-	PF00271:Helicase conserved C-terminal domain	Helicase_C
OS02G0782500	9.61317	0	3.74245	0	0	0	7.69709	0.000481247	0.0129362	HSP18.6	18.6 kDa class III heat shock protein [Source:UniProtKB/Swiss-Prot;Acc:Q6K7E9]	-
OS08G0114300	4.99489	0.709961	0	0	0	0	7.69285	0.000467078	0.0126796	-	Os08g0114300 protein; Putative oxidase-like; cDNA clone:001-204-A07, full insert sequence [Source:UniProtKB/TrEMBL;Acc:Q6YXT5]	ALO
OS12G0555100	12.1279	1.72383	0	0	0	0	7.69285	0.000467078	0.0126796	-	Os12g0555100 protein; Pathogenesis-related protein 10, putative, expressed; cDNA, clone: J100073M08, full insert sequence [Source:UniProtKB/TrEMBL;Acc:Q2QNT1]	-
OS07G0190700	5.20997	0.740532	0	0	0	0	7.69285	0.000467078	0.0126796	-	Os07g0190700 protein [Source:UniProtKB/TrEMBL;Acc:Q0D820]	-
OS07G0585900	76.6195	2.67486	3.13982	0	0.386303	0	7.68451	1.10465e-06	7.27197e-05	-	Putative uncharacterized protein OJ1060_D03.129; Putative uncharacterized protein OJ1113_E01.102 [Source:UniProtKB/TrEMBL;Acc:Q8GRW3]	-
OS08G0390700	136.798	0	0	0.753699	0	0	7.68042	0.0445385	0.244943	-	Os08g0390700 protein [Source:UniProtKB/TrEMBL;Acc:Q0J5X6]	-
OS04G0556500	0.85469	0.850384	5.98922	0	0	0	7.67939	7.84081e-05	0.00300679	-	OSJNBb0012E24.11 protein; Os04g0556500 protein; cDNA clone:J023012B12, full insert sequence [Source:UniProtKB/TrEMBL;Acc:Q7XU03]	UDPGT
OS04G0103900	15.5747	7.74811	4.0422	0.238361	0	0	7.66234	1.45745e-08	1.64477e-06	-	OSJNBa0094O15.7 protein; Os04g0103900 protein; cDNA clone:J023145I15, full insert sequence [Source:UniProtKB/TrEMBL;Acc:Q7XMR1]	Chal_sti_synt_N
OS02G0225900	7.30951	0	0	0	0	0	7.65542	0.00484295	0.0727794	-	F-box-like; Os02g0225900 protein [Source:UniProtKB/TrEMBL;Acc:Q6H6J8]	-
OS08G0189400	17.4129	0	0	0	0	0	7.65542	0.00484295	0.0727794	-	Germin-like protein 8-5 [Source:UniProtKB/Swiss-Prot;Acc:Q6YZA6]	-
OS04G0597600	3.99378	0	0	0	0	0	7.65542	0.00484295	0.0727794	-	Os04g0597600 protein [Source:UniProtKB/TrEMBL;Acc:Q0JAI6]	-
OS02G0318100	95.4573	257.4	190.657	0.381108	2.54451	0	7.63232	6.18992e-13	2.48312e-10	-	Ubiquinol oxidase [Source:UniProtKB/TrEMBL;Acc:Q6EUL9]	AOX
OS01G0343300	5.97848	13.3838	27.9294	0.411736	0	0	7.57173	4.54457e-08	4.41401e-06	-	Os01g0343300 protein; Putative uncharacterized protein B1045F02.28 [Source:UniProtKB/TrEMBL;Acc:Q8LQW5]	GATA
OS01G0852400	0.713556	0.709961	10.0005	0	0.041013	0	7.56914	2.92501e-05	0.00131039	-	Os01g0852400 protein; Putative uncharacterized protein P0529E05.7; Putative uncharacterized protein P0529H11.42 [Source:UniProtKB/TrEMBL;Acc:Q5N7A8]	-
OS11G0237300	6.89771	16.0136	10.7412	0.316695	0	0	7.56897	1.45581e-06	9.37533e-05	-	-	-
OS09G0243200	16.815	4.18257	9.81924	0.289511	0	0	7.55277	2.81433e-06	0.000169712	-	Os09g0243200 protein; Putative uncharacterized protein OSJNBa0011D16.18; Putative uncharacterized protein OSJNBa0038I09.30; cDNA clone:002-132-E06, full insert sequence [Source:UniProtKB/TrEMBL;Acc:Q6K2C1]	-
OS09G0306632	5.72792	14.2477	0	0	0	0	7.54256	0.000395295	0.0110603	-	-	-
OS01G0892500	0	5.10765	2.3982	0	0	0	7.54065	0.000779236	0.0186348	-	Putative pectinacetylesterase; Uncharacterized protein [Source:UniProtKB/TrEMBL;Acc:Q5JLW6]	-
OS08G0346900	0	11.4922	5.39595	0	0	0	7.54065	0.000779236	0.0186348	-	-	-
OS08G0349300	0	15.5843	7.31732	0	0	0	7.54065	0.000779236	0.0186348	-	Os08g0349300 protein; cDNA clone:001-101-A11, full insert sequence [Source:UniProtKB/TrEMBL;Acc:Q0J690]	-
OS03G0580200	5.67263	7.5254	0	0	0	0	7.54045	0.000300751	0.00892052	-	Os03g0580200 protein [Source:UniProtKB/TrEMBL;Acc:Q0DQM3]	-
OS11G0592200	509.177	153.992	204.338	0.617918	0	4.02251	7.5388	7.93809e-12	2.41186e-09	-	Os11g0592200 protein; Pathogenesis-related protein; Win1, putative, expressed; cDNA clone:J023075A19, full insert sequence [Source:UniProtKB/TrEMBL;Acc:Q941F5]	-
OS11G0173432	0	0.363906	2.56298	0	0	0	7.53875	0.00103862	0.0234422	-	Putative uncharacterized protein [Source:UniProtKB/TrEMBL;Acc:B9G9M5]	LRRNT_2
novel.1174	0	1.32171	9.30875	0	0	0	7.53875	0.00103862	0.0234422	-	-	-
OS01G0198100	0	0.98108	6.90971	0	0	0	7.53875	0.00103862	0.0234422	-	Os01g0198100 protein [Source:UniProtKB/TrEMBL;Acc:Q0JPV9]	-
OS11G0512000	0	1.07486	7.5702	0	0	0	7.53875	0.00103862	0.0234422	-	No apical meristem protein, expressed; Os11g0512000 protein; cDNA clone:002-127-B02, full insert sequence [Source:UniProtKB/TrEMBL;Acc:Q2R3N5]	NAM
novel.1159	9.94391	7.42035	0	0	0	0	7.53409	0.000305676	0.00905528	-	PF13456:Reverse transcriptase-like	-
OS10G0562900	3.84611	15.3069	8.98383	0	0	0	7.5339	7.94994e-05	0.00302417	-	-	-
OS02G0626532	0.580028	2.30842	1.35485	0	0	0	7.5339	7.94994e-05	0.00302417	-	-	-
OS04G0528200	1.9935	7.93384	4.65648	0	0	0	7.5339	7.94994e-05	0.00302417	-	Os04g0528200 protein [Source:UniProtKB/TrEMBL;Acc:Q0JBJ9]	-
OS11G0701600	3.83606	0	26.8811	0	0	0	7.53128	0.00105276	0.023671	-	Os11g0701600 protein [Source:UniProtKB/TrEMBL;Acc:Q0IQX7]	-
OS06G0710700	0	2.75294	4.30863	0	0	0	7.52983	0.000566322	0.0147536	-	Os06g0710700 protein; Putative benzoyl coenzyme A, benzyl alcohol benzoyl transferase [Source:UniProtKB/TrEMBL;Acc:Q5Z9G3]	-
OS05G0166300	0	1.70639	2.67068	0	0	0	7.52983	0.000566322	0.0147536	-	Serine/threonine-protein kinase [Source:UniProtKB/TrEMBL;Acc:Q60D69]	B_lectin
OS03G0676400	11.0136	4.38324	0	0	0	0	7.52321	0.00041506	0.0115047	-	Expressed protein; Os03g0676400 protein; VQ motif family protein, expressed; cDNA clone:002-156-E12, full insert sequence [Source:UniProtKB/TrEMBL;Acc:Q9FRF4]	-
OS01G0508500	0	13.8466	0	0	0	0	7.51664	0.00668809	0.0892964	-	Os01g0508500 protein; Putative uncharacterized protein P0455H03.9; Uncharacterized protein; cDNA clone:J013122F14, full insert sequence [Source:UniProtKB/TrEMBL;Acc:Q5QM06]	-
OS10G0515900	0	5.46909	0	0	0	0	7.51664	0.00668809	0.0892964	-	Os10g0515900 protein; Putative cytochrome P450; Transposon protein, putative, unclassified, expressed [Source:UniProtKB/TrEMBL;Acc:Q9FW97]	p450
OS02G0569900	75.3669	2.64661	4.14221	0	0.458667	0	7.51588	0.00106423	0.0238902	-	Os02g0569900 protein; Putative Cyt-P450 monooxygenase; cDNA clone:001-204-H06, full insert sequence [Source:UniProtKB/TrEMBL;Acc:Q6YTE2]	p450
OS09G0572000	5.43482	0	8.46319	0	0	0	7.50837	0.000590167	0.0150727	-	Os09g0572000 protein; cDNA, clone: J065136G16, full insert sequence [Source:UniProtKB/TrEMBL;Acc:B7F8P7]	AP2
OS06G0530600	20.265	3.36048	0	0	0	0	7.50643	0.000813373	0.0192569	-	Os06g0530600 protein; Putative uncharacterized protein P0410C01.15; Putative uncharacterized protein P0438E12.36 [Source:UniProtKB/TrEMBL;Acc:Q5Z6B2]	-
OS08G0137900	10.8696	1.80248	0	0	0	0	7.50643	0.000813373	0.0192569	-	Os08g0137900 protein; Putative blue copper binding protein [Source:UniProtKB/TrEMBL;Acc:Q6ZJW2]	Cu_bind_like
OS12G0640700	5.16419	0.856362	0	0	0	0	7.50643	0.000813373	0.0192569	-	Os12g0640700 protein [Source:UniProtKB/TrEMBL;Acc:Q0ILK0]	Pkinase
OS01G0373700	13.7096	2.27342	0	0	0	0	7.50643	0.000813373	0.0192569	-	Os01g0373700 protein; Putative uncharacterized protein B1039D07.41; Putative uncharacterized protein B1045D11.19 [Source:UniProtKB/TrEMBL;Acc:Q93VU1]	-
OS01G0660200	43.9813	49.6731	163.817	0	0.75154	0.618871	7.50018	4.35996e-19	5.74037e-16	-	Acidic class III chitinase OsChib3a; Chitinase; Os01g0660200 protein; Putative chitinase; cDNA clone:J023143D03, full insert sequence [Source:UniProtKB/TrEMBL;Acc:O22080]	-
OS11G0587600	19.2424	0.28155	1.32197	0	0.113852	0	7.49259	2.89416e-06	0.000173642	-	PDR-like ABC transporter [Source:UniProtKB/TrEMBL;Acc:Q8GU84]	ABC2_membrane
OS04G0180400	1.68006	0.835797	3.92433	0	0	0	7.47895	8.11755e-05	0.00307805	CYP99A2	Cytochrome P450 99A2 [Source:UniProtKB/Swiss-Prot;Acc:Q7X7X4]	p450
OS10G0337500	1.21674	0.605304	2.84209	0	0	0	7.47895	8.11755e-05	0.00307805	-	Os10g0337500 protein; Zinc finger family protein, putative, expressed [Source:UniProtKB/TrEMBL;Acc:Q339R3]	-
OS06G0689483	12.4862	0	48.6094	0.573281	0	0	7.47143	0.00011401	0.00406916	-	-	-
OS01G0276900	0	23.1033	4.93078	0	0	0.122114	7.46853	0.000129753	0.00455559	-	Os01g0276900 protein; Putative uncharacterized protein P0038F12.27; Uncharacterized protein; cDNA clone:001-101-F05, full insert sequence [Source:UniProtKB/TrEMBL;Acc:Q5NBP8]	-
OS12G0170800	10.4094	0	0	0	0	0	7.46618	0.00740934	0.0944561	-	Citrate binding protein, putative, expressed; Os12g0170800 protein; cDNA clone:006-201-D04, full insert sequence; cDNA clone:006-205-A05, full insert sequence [Source:UniProtKB/TrEMBL;Acc:Q2QX37]	-
OS10G0527400	8.94303	0	0	0	0	0	7.46618	0.00740934	0.0944561	-	Glutathione S-transferase GSTU6, putative, expressed; Os10g0527400 protein; Putative glutathione S-transferase [Source:UniProtKB/TrEMBL;Acc:Q8RUJ2]	GST_C
OS01G0653300	44.5216	0	0	0	0	0	7.46618	0.00740934	0.0944561	-	Putative uncharacterized protein OSJNBb0006H05.8; Putative uncharacterized protein OSJNBb0032K15.27; Uncharacterized protein [Source:UniProtKB/TrEMBL;Acc:Q5VPB5]	-
OS03G0739700	1.13278	6.76242	7.93791	0.156028	0	0	7.4498	9.01673e-06	0.000470677	-	Expressed protein; Os03g0739700 protein; Putative uncharacterized protein OSJNBa0057G07.10; cDNA clone:001-100-A10, full insert sequence [Source:UniProtKB/TrEMBL;Acc:Q7Y1G8]	-
OS01G0665500	25.5515	12.7114	19.8946	0.586574	0	0	7.44726	2.34226e-06	0.000145312	-	-	-
novel.1100	10.9032	1.35604	6.36702	0.187726	0	0	7.44124	1.14014e-05	0.000578588	-	-	-
OS01G0839100	35.8761	20.3973	15.962	0	0.392771	0	7.39727	1.34511e-11	3.62247e-09	-	C2H2 zinc finger protein; cDNA clone:002-140-F08, full insert sequence [Source:UniProtKB/TrEMBL;Acc:Q5NA09]	-
OS01G0152000	0	0	2.29553	0	0	0	7.37497	0.0100219	0.113913	-	Os01g0152000 protein; Putative uncharacterized protein P0009G03.26; Putative uncharacterized protein P0030H07.5; Uncharacterized protein [Source:UniProtKB/TrEMBL;Acc:Q9LGI5]	LRRNT_2
OS05G0541000	0	0	5.80354	0	0	0	7.37497	0.0100219	0.113913	-	Os05g0541000 protein; Putative uncharacterized protein OJ1362_G11.8 [Source:UniProtKB/TrEMBL;Acc:Q5TKQ0]	-
OS07G0489200	0	0	6.07402	0	0	0	7.37497	0.0100219	0.113913	-	Os07g0489200 protein; Putative UDP-glucose glucosyltransferase [Source:UniProtKB/TrEMBL;Acc:Q6YZQ6]	UDPGT
OS05G0593900	0	0	6.76444	0	0	0	7.37497	0.0100219	0.113913	-	Os05g0593900 protein; Putative uncharacterized protein OSJNBa0030I14.1; Putative vacuolar processing enzyme (VPE); cDNA clone:001-017-C11, full insert sequence [Source:UniProtKB/TrEMBL;Acc:Q6L4R2]	-
OS01G0760900	0	0	8.55106	0	0	0	7.37497	0.0100219	0.113913	-	Probable protein ABIL5 [Source:UniProtKB/Swiss-Prot;Acc:Q5JMF2]	-
OS01G0220100	0	0	4.44153	0	0	0	7.37497	0.0100219	0.113913	GLU5	Endoglucanase 2 [Source:UniProtKB/Swiss-Prot;Acc:Q5NAT0]	-
novel.496	0	0	32.0731	0	0	0	7.37497	0.0100219	0.113913	-	-	-
OS09G0517200	0.503327	2.50396	8.22979	0	0.0578594	0	7.33949	2.39568e-06	0.000147852	-	Putative resistance protein [Source:UniProtKB/TrEMBL;Acc:Q69MT5]	NB-ARC
OS05G0530400	26.9855	0	7.00372	0	0.215423	0	7.33396	0.0102265	0.115189	HSFA4D	Heat stress transcription factor A-4d [Source:UniProtKB/Swiss-Prot;Acc:Q93VB5]	HSF_DNA-bind
OS01G0964400	1.21372	2.41522	0	0	0	0	7.32295	0.00084267	0.0197727	-	-	-
novel.1781	1.98945	3.95886	0	0	0	0	7.32295	0.00084267	0.0197727	-	PF03106:WRKY DNA -binding domain	WRKY
OS02G0738100	4.80921	9.56995	0	0	0	0	7.32295	0.00084267	0.0197727	-	Os02g0738100 protein [Source:UniProtKB/TrEMBL;Acc:C7IZ01]	-
novel.508	5.19156	10.3308	0	0	0	0	7.32295	0.00084267	0.0197727	-	-	-
OS10G0503300	5.30402	26.3865	0	0	0	0	7.32162	0.00142058	0.0298991	-	-	-
OS04G0439600	0.516601	2.56999	0	0	0	0	7.32162	0.00142058	0.0298991	-	OJ000114_01.11 protein; Os04g0439600 protein [Source:UniProtKB/TrEMBL;Acc:Q7XQG6]	Pkinase
OS11G0603100	11.9448	11.8846	0	0	0	0	7.31822	0.000732477	0.0177676	-	Os11g0603100 protein [Source:UniProtKB/TrEMBL;Acc:Q2R1J2]	-
OS01G0159800	17.9537	19.8481	11.6491	0	0.286645	0	7.3178	7.82559e-13	2.89779e-10	-	-	-
OS07G0449700	0	9.41584	5.52629	0	0	0	7.31638	0.00147992	0.0308737	-	A-type response regulator; Putative response regulator; TypeA response regulator 7 [Source:UniProtKB/TrEMBL;Acc:Q8H5N4]	Response_reg
OS04G0651000	1.07714	3.21512	2.516	0	0	0	7.30215	0.000192431	0.00622158	-	Class III peroxidase 57; OSJNBb0059K02.17 protein; Os04g0651000 protein; cDNA clone:002-153-G04, full insert sequence [Source:UniProtKB/TrEMBL;Acc:Q7XMP4]	-
OS10G0503250	0	2.94423	6.91203	0	0	0	7.29893	0.00131346	0.0281532	-	-	-
OS10G0569400	0	13.8999	0	0	0	0	7.29774	0.0107492	0.118596	-	Expressed protein; Os10g0569400 protein; cDNA clone:001-103-C01, full insert sequence [Source:UniProtKB/TrEMBL;Acc:Q7XBZ4]	-
OS03G0170100	0	14.7907	0	0	0	0	7.29774	0.0107492	0.118596	-	Expressed protein; Os03g0170100 protein; Putative uncharacterized protein OSJNBa0091P11.19 [Source:UniProtKB/TrEMBL;Acc:Q8S7W4]	-
OS04G0523812	0	6.64963	0	0	0	0	7.29774	0.0107492	0.118596	-	-	UDPGT
OS02G0186100	0	4.8727	0	0	0	0	7.29774	0.0107492	0.118596	-	Os02g0186100 protein [Source:UniProtKB/TrEMBL;Acc:Q0E3A6]	p450
OS09G0438500	2.38315	2.37114	2.78331	0	0	0	7.29361	0.000132717	0.00465275	-	-	-
OS07G0493800	3.61163	0.718687	0	0	0	0	7.29102	0.00153179	0.0316495	-	Os07g0493800 protein; Wall-associated kinase 2-like protein [Source:UniProtKB/TrEMBL;Acc:Q8LHT1]	Pkinase
OS12G0431700	2.19395	0.72763	1.70822	0	0	0	7.28736	0.0001989	0.00638718	-	Os12g0431700 protein; von Willebrand factor type A domain containing protein, expressed [Source:UniProtKB/TrEMBL;Acc:Q2QSE5]	-
OS03G0133100	6.33281	2.1003	4.93078	0	0	0	7.28736	0.0001989	0.00638718	-	Expressed protein; Os03g0133100 protein; cDNA clone:001-118-C12, full insert sequence; cDNA clone:002-156-H10, full insert sequence [Source:UniProtKB/TrEMBL;Acc:Q10S64]	-
OS10G0552400	4.01424	0	2.34414	0	0	0	7.28444	0.00158473	0.0323485	-	Os10g0552400 protein; U-box domain containing protein, expressed; cDNA clone:J033098H05, full insert sequence [Source:UniProtKB/TrEMBL;Acc:Q336U1]	U-box
OS08G0173300	6.7862	0	3.96285	0	0	0	7.28444	0.00158473	0.0323485	-	Os08g0173300 protein; Putative uncharacterized protein OSJNBa0054L03.13; cDNA, clone: J065196D12, full insert sequence [Source:UniProtKB/TrEMBL;Acc:Q6Z4V4]	-
OS01G0373800	10.4385	0	6.0956	0	0	0	7.28444	0.00158473	0.0323485	-	-	-
OS01G0758000	6.36023	0	14.8564	0	0	0	7.28205	0.0013569	0.0288405	-	Heavy metal transport/detoxification superfamily protein [Source:Projected from Arabidopsis thaliana (AT1G06330) TAIR;Acc:AT1G06330]	HMA
OS12G0438300	10.0804	0	0	0	0.0482823	0	7.28148	0.00133789	0.0284875	-	NB-ARC domain containing protein, expressed; Os12g0438300 protein; cDNA clone:J013118K05, full insert sequence [Source:UniProtKB/TrEMBL;Acc:Q2QS66]	NB-ARC
OS04G0432300	1.0693	1.06391	4.99538	0	0	0	7.24831	0.000313853	0.00923657	-	OSJNBa0084A10.15 protein [Source:UniProtKB/TrEMBL;Acc:Q7XQP0]	-
OS10G0543500	5.99271	0	0	0	0	0	7.24759	0.0118661	0.124798	-	Os10g0543500 protein [Source:UniProtKB/TrEMBL;Acc:Q0IW03]	Str_synth
OS08G0478466	6.60815	0	0	0	0	0	7.24759	0.0118661	0.124798	-	DNA-binding protein-like; Os08g0478466 protein [Source:UniProtKB/TrEMBL;Acc:Q6ZJC3]	-
OS05G0321900	5.33289	0	0	0	0	0	7.24759	0.0118661	0.124798	-	Os05g0321900 protein; Putative WRKY transcription factor; Putative WRKY transcription factor 75 [Source:UniProtKB/TrEMBL;Acc:Q5W6D9]	WRKY
OS01G0730700	5.49923	0	0	0	0	0	7.24759	0.0118661	0.124798	-	Os01g0730700 protein; Putative WRKY transcription factor; WRKY transcription factor 14; WRKY14; cDNA clone:002-147-A06, full insert sequence [Source:UniProtKB/TrEMBL;Acc:Q94EA8]	WRKY
OS01G0921000	6.61311	0	0	0	0	0	7.24759	0.0118661	0.124798	-	OJ1485_B09.2 protein; Os01g0921000 protein; Regulatory protein-like; Uncharacterized protein; cDNA clone:J023113H16, full insert sequence [Source:UniProtKB/TrEMBL;Acc:Q8RUF2]	-
OS08G0138200	15.3844	0	0	0	0	0	7.24759	0.0118661	0.124798	-	Os08g0138200 protein; Putative blue copper binding protein [Source:UniProtKB/TrEMBL;Acc:Q6ZJV9]	Cu_bind_like
OS12G0154900	12.7758	0	0	0	0	0	7.24759	0.0118661	0.124798	-	Putative germin-like protein 12-3 [Source:UniProtKB/Swiss-Prot;Acc:Q2QXJ1]	-
OS07G0566800	8.48438	0	0	0	0	0	7.24759	0.0118661	0.124798	-	Os07g0566800 protein; TIR/P-loop/LRR disease resistance protein-like protein; cDNA clone:002-153-D12, full insert sequence [Source:UniProtKB/TrEMBL;Acc:Q7XIJ6]	TIR
OS04G0688200	6.24311	0	0	0	0	0	7.24759	0.0118661	0.124798	-	Class III peroxidase 60; OSJNBa0039K24.5 protein; Os04g0688200 protein [Source:UniProtKB/TrEMBL;Acc:Q7XSV1]	-
OS06G0568600	41.5584	2.4323	0	0.336719	0	0	7.20818	0.0235783	0.179667	CYP701A9	Ent-kaurene oxidase; Os06g0568600 protein [Source:UniProtKB/TrEMBL;Acc:Q5Z5S6]	p450
OS05G0444200	5.86011	4.99764	21.51	0	0	0.193713	7.17732	8.40354e-09	1.00584e-06	-	Os05g0444200 protein; Putative zinc finger protein [Source:UniProtKB/TrEMBL;Acc:Q6F2N5]	-
OS02G0736900	5.09259	2.53347	23.7908	0	0.146353	0	7.16843	3.83643e-05	0.00164115	-	Os02g0736901 protein [Source:UniProtKB/TrEMBL;Acc:C7IYZ9]	-
OS11G0154500	3.785	3.76593	4.42055	0	0.0725168	0	7.14166	8.76917e-08	7.90192e-06	-	NAC-domain containing protein 90, putative, expressed; No apical meristem (NAM) protein, putative; Os11g0154500 protein; cDNA clone:002-154-A12, full insert sequence [Source:UniProtKB/TrEMBL;Acc:Q53QG7]	NAM
OS01G0771000	5.5652	26.3015	3.24983	0	0.239903	0	7.13879	7.25823e-07	5.15009e-05	-	Os01g0771000 protein; Putative uncharacterized protein P0665A11.26; cDNA clone:J023015J20, full insert sequence [Source:UniProtKB/TrEMBL;Acc:Q94EE1]	-
OS03G0218400	60.1345	23.6371	27.7459	0.715804	0.256026	0	7.12066	9.73404e-15	5.36481e-12	-	Os03g0218400 protein; Sugar carrier protein C, putative, expressed; cDNA clone:J023009G17, full insert sequence; cDNA clone:J023140P21, full insert sequence [Source:UniProtKB/TrEMBL;Acc:Q10PW9]	Sugar_tr
OS05G0324700	66.2802	107.712	67.0883	0	0	1.66149	7.1068	7.25329e-11	1.54861e-08	-	Os05g0324700 protein; Putative uncharacterized protein P0018A03.13; cDNA clone:001-117-H10, full insert sequence [Source:UniProtKB/TrEMBL;Acc:Q5W6T6]	-
OS10G0139700	4.92749	3.26844	0	0	0.0472028	0	7.09564	7.51957e-05	0.00290712	-	Cytochrome P450 family protein, expressed; Os10g0139700 protein; Putative cytochrome P450; cDNA clone:J013107H17, full insert sequence [Source:UniProtKB/TrEMBL;Acc:Q7XGZ5]	p450
OS02G0236600	11.5007	16.2105	26.8636	0.132008	0	0.277207	7.09263	1.4171e-13	6.33656e-11	-	Class III peroxidase 27; Putative bacterial-induced peroxidase; cDNA, clone: J100054A05, full insert sequence [Source:UniProtKB/TrEMBL;Acc:Q6EUS1]	-
OS02G0540400	11.1184	4.741	0	0	0	0.0918829	7.087	9.90705e-05	0.00362326	-	Putative uncharacterized protein OJ1298_H07.6; cDNA clone:J033057E24, full insert sequence [Source:UniProtKB/TrEMBL;Acc:Q6ETG2]	-
OS11G0210600	1.13278	4.50828	0	0	0	0	7.06312	0.00296813	0.0515702	-	Os11g0210600 protein [Source:UniProtKB/TrEMBL;Acc:Q0ITW6]	ADH_zinc_N
OS02G0523100	1.45611	5.79508	0	0	0	0	7.06312	0.00296813	0.0515702	-	Putative uncharacterized protein OSJNBa0047A17.28 [Source:UniProtKB/TrEMBL;Acc:Q6H550]	-
OS07G0538300	1.23153	1.83798	0	0	0	0	7.06177	0.00203895	0.0395102	-	-	Pkinase
OS01G0126900	2.30887	1.53149	0	0	0	0	7.0529	0.00208705	0.0400818	-	Os01g0126900 protein; Putative spore coat protein; cDNA clone:002-149-C02, full insert sequence [Source:UniProtKB/TrEMBL;Acc:Q5ZE01]	-
OS02G0467600	0	2.29724	1.79771	0	0	0	7.04809	0.003122	0.0536925	-	Os02g0467600 protein; Putative cinnamate 4-hydroxylase [Source:UniProtKB/TrEMBL;Acc:Q6K7B1]	p450
OS11G0702400	0	6.56501	5.13746	0	0	0	7.04809	0.003122	0.0536925	-	Os11g0702400 protein; Zinc finger, C2H2 type family protein, expressed; Zinc finger, C2H2 type, putative; cDNA clone:001-103-H07, full insert sequence; cDNA clone:001-111-B01, full insert sequence [Source:UniProtKB/TrEMBL;Acc:Q53NL6]	-
OS02G0445600	0	7.6004	5.9477	0	0	0	7.04809	0.003122	0.0536925	-	Os02g0445600 protein [Source:UniProtKB/TrEMBL;Acc:Q0E1H5]	-
OS09G0419600	0	8.64976	0	0	0	0	7.03868	0.0182604	0.159805	-	Os09g0419600 protein; Zinc finger (C3HC4-type RING finger)-like protein; cDNA clone:002-188-G12, full insert sequence [Source:UniProtKB/TrEMBL;Acc:Q6ERQ7]	IBR
OS02G0824100	0	4.5796	0	0	0	0	7.03868	0.0182604	0.159805	-	Os02g0824100 protein; Putative cytochrome P450 [Source:UniProtKB/TrEMBL;Acc:Q6K9W6]	p450
OS09G0468150	5.5442	1.37907	0	0	0	0	7.03592	0.00317343	0.0541058	-	Os09g0468150 protein; Putative uncharacterized protein P0676H02.8 [Source:UniProtKB/TrEMBL;Acc:Q6K5E5]	-
OS01G0934800	0	1.57184	7.38027	0	0	0	7.0274	0.00376911	0.0611809	PIR7B	Esterase PIR7B [Source:UniProtKB/Swiss-Prot;Acc:Q0JG99]	-
OS03G0234900	0	1.21615	5.71019	0	0	0	7.0274	0.00376911	0.0611809	-	Class III peroxidase 39; Os03g0234900 protein; Peroxidase 53, putative, expressed; cDNA clone:001-105-G10, full insert sequence; cDNA clone:J013142D12, full insert sequence [Source:UniProtKB/TrEMBL;Acc:Q5U1Q4]	-
OS08G0136800	0	1.25585	5.8966	0	0	0	7.0274	0.00376911	0.0611809	-	33kDa secretory protein; Os08g0136800 protein; Putative 33 kDa secretory protein; cDNA clone:001-113-F10, full insert sequence [Source:UniProtKB/TrEMBL;Acc:Q6ZJX3]	-
OS07G0120300	0	3.40748	15.9992	0	0	0	7.0274	0.00376911	0.0611809	-	Putative uncharacterized protein P0022B05.124 [Source:UniProtKB/TrEMBL;Acc:Q8LHX8]	-
OS07G0284700	0	1.72587	8.10348	0	0	0	7.0274	0.00376911	0.0611809	-	Putative uncharacterized protein OSJNBa0028O21.35; Putative uncharacterized protein OSJNBb0091I19.106 [Source:UniProtKB/TrEMBL;Acc:Q8GVN0]	-
OS06G0181700	0	1.67447	7.86214	0	0	0	7.0274	0.00376911	0.0611809	-	Os06g0181700 protein; cDNA clone:002-142-C04, full insert sequence [Source:UniProtKB/TrEMBL;Acc:Q0DE28]	AP2
OS03G0245500	0	1.15194	5.40871	0	0	0	7.0274	0.00376911	0.0611809	-	Expressed protein; Os03g0245500 protein; cDNA clone:002-118-A07, full insert sequence [Source:UniProtKB/TrEMBL;Acc:Q10P63]	-
OS06G0726200	341.649	58.8568	140.995	2.32798	0.0693885	2.02527	7.02519	6.28664e-13	2.48312e-10	CHT1	Chitinase 1 [Source:UniProtKB/Swiss-Prot;Acc:Q42993]	-
OS07G0578333	1.93572	3.85194	4.52151	0	0	0	7.02325	0.000567759	0.0147536	-	Os07g0578333 protein [Source:UniProtKB/TrEMBL;Acc:C7J553]	-
OS07G0531400	1.13804	2.26462	2.65827	0	0	0	7.02325	0.000567759	0.0147536	-	Putative cationic peroxidase isozyme 40K; cDNA clone:J023078B01, full insert sequence [Source:UniProtKB/TrEMBL;Acc:Q7XHY0]	-
OS03G0326200	1.0803	0	0.841133	0	0	0	7.01938	0.0033158	0.0558501	-	Os03g0326200 protein; Phospholipid-transporting ATPase 1, putative, expressed [Source:UniProtKB/TrEMBL;Acc:Q10M22]	E1-E2_ATPase
OS01G0372100	4.82764	0	3.75884	0	0	0	7.01938	0.0033158	0.0558501	-	-	-
EPlOSAG00000019233	34.9812	0	27.2367	0	0	0	7.01938	0.0033158	0.0558501	-	-	-
OS06G0474500	2.35199	0	1.83128	0	0	0	7.01938	0.0033158	0.0558501	-	Os06g0474500 protein; Putative ZmEBE-1 protein; cDNA clone:001-125-D09, full insert sequence; cDNA clone:J033028L24, full insert sequence [Source:UniProtKB/TrEMBL;Acc:Q69Y39]	-
OS05G0584900	0.655898	0	3.06413	0	0	0	7.01709	0.00384124	0.0620966	-	-	C4dic_mal_tran
OS09G0472100	0.595788	0	2.78331	0	0	0	7.01709	0.00384124	0.0620966	-	Os09g0472100 protein; Putative ABC transporter [Source:UniProtKB/TrEMBL;Acc:Q6K4D2]	ABC_tran
OS01G0768333	7.96321	3.96154	9.30034	0	0	0	7.01433	0.000579506	0.0148633	-	Os01g0768333 protein; Putative uncharacterized protein B1143G03.17 [Source:UniProtKB/TrEMBL;Acc:Q5ZAQ7]	Auxin_inducible
OS01G0959750	5.99678	2.98328	7.00372	0	0	0	7.01433	0.000579506	0.0148633	-	Os01g0959750 protein [Source:UniProtKB/TrEMBL;Acc:C7IXD5]	-
OS02G0737200	8.95861	4.45674	10.4629	0	0	0	7.01433	0.000579506	0.0148633	-	Putative uncharacterized protein [Source:UniProtKB/TrEMBL;Acc:B9F2W3]	-
OS06G0603300	2.77734	1.38167	3.24369	0	0	0	7.01433	0.000579506	0.0148633	-	Os06g0603300 protein; Putative uncharacterized protein P0486H12.34 [Source:UniProtKB/TrEMBL;Acc:Q69XJ3]	-
OS09G0472700	6.83354	20.3973	21.2826	0.627498	0	0	7.00415	9.46165e-07	6.48069e-05	-	Os09g0472700 protein; Putative blight-associated protein p12 [Source:UniProtKB/TrEMBL;Acc:Q6K4C6]	-
OS03G0123800	31.8241	10.5546	9.29194	0	0.381073	0	6.99707	3.35258e-09	4.56625e-07	-	Expressed protein; Os03g0123800 protein; Putative uncharacterized protein OJ1126B12.18; cDNA clone:006-209-C05, full insert sequence; cDNA clone:J023025C19, full insert sequence [Source:UniProtKB/TrEMBL;Acc:Q8H8G3]	-
OS08G0508800	2.3306	0	0	0	0	0	6.98889	0.0200481	0.166184	CM-LOX1	Lipoxygenase 7, chloroplastic [Source:UniProtKB/Swiss-Prot;Acc:P38419]	Lipoxygenase
OS07G0489000	9.19407	0	0	0	0	0	6.98889	0.0200481	0.166184	-	Os07g0489000 protein; Putative uncharacterized protein OSJNBa0064M11.36; cDNA, clone: J075179O09, full insert sequence [Source:UniProtKB/TrEMBL;Acc:Q6YZQ8]	-
OS11G0100800	4.57129	0	0	0	0	0	6.98889	0.0200481	0.166184	-	Exo70 exocyst complex subunit family protein [Source:UniProtKB/TrEMBL;Acc:Q2RBS0]	Exo70
OS03G0576200	3.06086	0	0	0	0	0	6.98889	0.0200481	0.166184	HAK21	Potassium transporter 21 [Source:UniProtKB/Swiss-Prot;Acc:Q75G84]	K_trans
OS06G0191500	7.25895	0	0	0	0	0	6.98889	0.0200481	0.166184	-	Putative mitogen-activated protein kinase kinase [Source:UniProtKB/TrEMBL;Acc:Q69TJ6]	Pkinase
OS05G0258400	3.57473	0	0	0	0	0	6.98889	0.0200481	0.166184	-	-	Pkinase_Tyr
OS03G0365900	7.80665	0	0	0	0	0	6.98889	0.0200481	0.166184	-	GDSL-like Lipase/Acylhydrolase family protein, expressed; Os03g0365900 protein; cDNA clone:J023012H01, full insert sequence [Source:UniProtKB/TrEMBL;Acc:Q10KY6]	Lipase_GDSL
OS04G0664500	4.37526	0	0	0	0	0	6.98889	0.0200481	0.166184	-	-	-
OS01G0348900	979.475	55.5659	20.0691	5.9172	2.71609	0.372771	6.98545	1.87747e-08	2.05042e-06	SALT	Salt stress-induced protein [Source:UniProtKB/Swiss-Prot;Acc:Q0JMY8]	-
OS01G0134700	17.4142	34.653	12.8453	0.37873	0.210719	0.0530204	6.97438	9.65818e-17	8.17461e-14	-	Calmodulin binding protein-like [Source:Projected from Arabidopsis thaliana (AT1G73805) TAIR;Acc:AT1G73805]	-
OS02G0482400	0.926948	5.53366	2.16519	0.127677	0	0	6.94445	0.000111732	0.00402423	-	Os02g0482400 protein; Putative ornithine decarboxylase [Source:UniProtKB/TrEMBL;Acc:Q6K2K1]	-
OS08G0518900	2.14954	6.41614	10.0419	0	0	0.124348	6.94318	1.72479e-06	0.000110177	-	Chitinase; Os08g0518900 protein [Source:UniProtKB/TrEMBL;Acc:O49825]	-
OS03G0137300	0	1.77836	16.6999	0.24619	0	0	6.93996	0.000975175	0.0223076	-	Os03g0137300 protein [Source:UniProtKB/TrEMBL;Acc:Q0DVC4]	-
OS07G0686100	9.32833	16.2423	16.342	0.321219	0.134041	0	6.93738	1.89216e-11	4.57574e-09	-	Os07g0686100 protein; cDNA clone:002-173-C06, full insert sequence [Source:UniProtKB/TrEMBL;Acc:Q0D3H8]	bZIP_1
OS04G0506800	8.7	7.57414	45.7238	0	0.500049	0	6.90274	7.12246e-08	6.54245e-06	-	OSJNBa0043L24.2 protein; OSJNBb0002J11.10 protein; Os04g0506800 protein; cDNA clone:001-038-H03, full insert sequence; cDNA clone:006-310-H03, full insert sequence; cDNA clone:J023058L14, full insert sequence [Source:UniProtKB/TrEMBL;Acc:Q7FA29]	Glyco_transf_29
OS04G0566600	2.1064	1.04789	7.38027	0	0.0605346	0	6.863	9.39752e-05	0.00346903	-	OSJNBa0005N02.4 protein; Os04g0566600 protein; cDNA clone:J033069K05, full insert sequence [Source:UniProtKB/TrEMBL;Acc:Q7XUI6]	Myb_DNA-binding
OS04G0578000	32.6955	5.53716	0	0	0	0.321938	6.84924	0.0200464	0.166184	-	OSJNBa0011J08.4 protein; Os04g0578000 protein; cDNA clone:002-105-C04, full insert sequence [Source:UniProtKB/TrEMBL;Acc:Q7XQ85]	Aminotran_1_2
OS04G0179700	23.4733	3.71557	2.49225	0	0	0.246889	6.8158	5.35466e-07	3.91667e-05	KSL4	Syn-pimara-7,15-diene synthase [Source:UniProtKB/Swiss-Prot;Acc:Q0JEZ8]	-
OS10G0542900	293.294	16.3635	44.8186	0.188776	0.630192	2.29922	6.81029	4.72732e-10	8.2377e-08	CHT8	Chitinase 8 [Source:UniProtKB/Swiss-Prot;Acc:Q7XCK6]	-
OS01G0895300	5.56098	9.95934	7.7937	0	0.191777	0	6.78312	8.84209e-08	7.93745e-06	-	Membrane protein-like; Os01g0895300 protein [Source:UniProtKB/TrEMBL;Acc:Q5JLU8]	Cytochrom_B561
OS07G0591700	18.4112	73.2737	60.2074	0.507188	0	0.958553	6.77131	1.45627e-11	3.87675e-09	-	Os07g0591700 protein; Putative uncharacterized protein OJ1174_G05.35; cDNA clone:001-117-H09, full insert sequence [Source:UniProtKB/TrEMBL;Acc:Q6ZLG5]	-
novel.1319	0	0	5.73884	0	0	0	6.7637	0.0303412	0.202951	-	-	-
OS01G0111700	0	0	7.26312	0	0	0	6.7637	0.0303412	0.202951	-	Os01g0111700 protein; Putative uncharacterized protein OSJNBb0032H19.1; Putative uncharacterized protein P0439B06.27; Uncharacterized protein; cDNA clone:002-152-H07, full insert sequence [Source:UniProtKB/TrEMBL;Acc:Q9ASJ0]	-
OS11G0558400	0	0	2.22773	0	0	0	6.7637	0.0303412	0.202951	-	Leucine Rich Repeat family protein, expressed; Os11g0558400 protein [Source:UniProtKB/TrEMBL;Acc:Q2R2L4]	LRRNT_2
OS09G0130700	0	0	6.02074	0	0	0	6.7637	0.0303412	0.202951	-	Putative uncharacterized protein P0433B06.12; Putative uncharacterized protein P0448B11.48 [Source:UniProtKB/TrEMBL;Acc:Q6EQ50]	-
OS03G0287400	0	0	6.25674	0	0	0	6.7637	0.0303412	0.202951	-	LOB domain protein 1, putative, expressed; Os03g0287400 protein; cDNA clone:J023131K07, full insert sequence [Source:UniProtKB/TrEMBL;Acc:Q10N09]	-
OS11G0685500	0	0	3.94916	0	0	0	6.7637	0.0303412	0.202951	-	-	NB-ARC
OS01G0190500	0	0	3.74449	0	0	0	6.7637	0.0303412	0.202951	-	Os01g0190500 protein; Putative uncharacterized protein P0710E05.21; Uncharacterized protein [Source:UniProtKB/TrEMBL;Acc:Q9LG84]	-
OS02G0537800	0	0	4.65964	0	0	0	6.7637	0.0303412	0.202951	-	-	-
OS06G0639200	0	0	3.40797	0	0	0	6.7637	0.0303412	0.202951	-	Putative uncharacterized protein [Source:UniProtKB/TrEMBL;Acc:B9FQ41]	AP2
OS11G0141500	0	0	4.64074	0	0	0	6.7637	0.0303412	0.202951	-	Putative uncharacterized protein [Source:UniProtKB/TrEMBL;Acc:A3C8I0]	GRAS
OS06G0612951	0	0	12.6636	0	0	0	6.7637	0.0303412	0.202951	-	-	-
OS11G0521000	0	0	5.23543	0	0	0	6.7637	0.0303412	0.202951	-	GDSL-like Lipase/Acylhydrolase family protein, expressed; Os11g0521000 protein [Source:UniProtKB/TrEMBL;Acc:Q2R3H2]	Lipase_GDSL
OS10G0554800	0	0	8.57956	0	0	0	6.7637	0.0303412	0.202951	-	-	-
OS03G0624600	0	0	5.10308	0	0	0	6.7637	0.0303412	0.202951	-	No apical meristem, putative, expressed; Os03g0624600 protein; Putative OsNAC1 protein; cDNA clone:001-105-G11, full insert sequence [Source:UniProtKB/TrEMBL;Acc:Q75LG2]	NAM
OS06G0327400	0	0	11.2704	0	0	0	6.7637	0.0303412	0.202951	-	-	-
OS11G0549469	0	0	11.6729	0	0	0	6.7637	0.0303412	0.202951	-	-	-
OS04G0407800	0	0	5.52184	0	0	0	6.7637	0.0303412	0.202951	-	Putative uncharacterized protein [Source:UniProtKB/TrEMBL;Acc:A3ATL0]	2OG-FeII_Oxy
OS01G0556201	0	0	5.5352	0	0	0	6.7637	0.0303412	0.202951	-	-	DnaJ
OS11G0108700	0	0	5.14131	0	0	0	6.7637	0.0303412	0.202951	-	-	-
OS04G0516200	0	0	6.9611	0	0	0	6.7637	0.0303412	0.202951	G1L4	G1-like4 protein; OSJNBb0072M01.12 protein; Os04g0516200 protein; cDNA, clone: J100055K05, full insert sequence [Source:UniProtKB/TrEMBL;Acc:Q7XRS1]	-
OS03G0379700	0	0	21.1841	0	0	0	6.7637	0.0303412	0.202951	-	Putative disease resistance protein [Source:UniProtKB/TrEMBL;Acc:Q8W3A0]	-
EPlOSAG00000023005	0	0	254.209	0	0	0	6.7637	0.0303412	0.202951	-	-	-
OS08G0505250	0	0	13.174	0	0	0	6.7637	0.0303412	0.202951	-	-	-
OS01G0245700	0	0	5.19973	0	0	0	6.7637	0.0303412	0.202951	-	Os01g0245700 protein [Source:UniProtKB/TrEMBL;Acc:C7IXB8]	-
OS06G0503250	0	0	4.0256	0	0	0	6.7637	0.0303412	0.202951	-	-	ABC2_membrane
OS02G0331400	0	0	6.87052	0	0	0	6.7637	0.0303412	0.202951	-	nodulin MtN21 /EamA-like transporter family protein [Source:Projected from Arabidopsis thaliana (AT3G18200) TAIR;Acc:AT3G18200]	DUF6
OS03G0296000	0	0	21.9989	0	0	0	6.7637	0.0303412	0.202951	-	-	Myb_DNA-binding
OS05G0417900	0	19.8886	23.3457	0	0.28723	0	6.75183	0.000550447	0.0144144	-	Putative uncharacterized protein [Source:UniProtKB/TrEMBL;Acc:B9FIN9]	-
OS03G0847900	0.772051	2.30448	0	0	0	0	6.74549	0.00701118	0.0920807	-	P21-Rho-binding domain containing protein, expressed; Putative uncharacterized protein OSJNBb0043P23.4; Putative uncharacterized protein OSJNBb0096M04.140; cDNA clone:006-306-C09, full insert sequence [Source:UniProtKB/TrEMBL;Acc:Q84JT2]	PBD
OS09G0541300	2.3697	7.07327	0	0	0	0	6.74549	0.00701118	0.0920807	-	Putative uncharacterized protein B1274F11.34; Putative uncharacterized protein P0478E02.7 [Source:UniProtKB/TrEMBL;Acc:Q7XJ19]	-
OS03G0826300	0.819416	2.44586	0	0	0	0	6.74549	0.00701118	0.0920807	-	Oryza sativa Japonica Group mRNA [Source:UniProtKB/TrEMBL;Acc:I0J129]	-
EPlOSAG00000051551	133.565	132.892	0	0	0	0	6.73958	0.00576641	0.0819786	-	-	-
OS01G0827300	1.45323	1.4459	0	0	0	0	6.73958	0.00576641	0.0819786	LAC3	Laccase-3 [Source:UniProtKB/Swiss-Prot;Acc:Q941X2]	-
OS10G0537800	2.09289	2.08235	0	0	0	0	6.73958	0.00576641	0.0819786	-	Eukaryotic aspartyl protease family protein, expressed; Os10g0537800 protein; Putative nucleoid DNA binding protein; cDNA clone:006-212-F01, full insert sequence [Source:UniProtKB/TrEMBL;Acc:Q8LNN1]	-
OS08G0256700	2.45277	2.44042	0	0	0	0	6.73958	0.00576641	0.0819786	-	Os08g0256700 protein; Putative uncharacterized protein OSJNBa0005L24.22; cDNA clone:002-151-E01, full insert sequence [Source:UniProtKB/TrEMBL;Acc:Q6Z586]	-
OS01G0498802	2.66645	2.65301	0	0	0	0	6.73958	0.00576641	0.0819786	-	-	-
OS01G0631800	5.75409	1.90837	0	0	0	0	6.72313	0.00739073	0.0944468	-	Os01g0631800 protein; Putative uncharacterized protein B1158C05.14; Uncharacterized protein; cDNA clone:J023019C22, full insert sequence [Source:UniProtKB/TrEMBL;Acc:Q8RZJ7]	-
OS02G0472700	4.21783	1.39886	0	0	0	0	6.72313	0.00739073	0.0944468	-	-	Pkinase_Tyr
OS06G0313440	7.34606	2.43635	0	0	0	0	6.72313	0.00739073	0.0944468	-	-	-
OS06G0338700	2.68595	0.890804	0	0	0	0	6.72313	0.00739073	0.0944468	-	-	-
OS09G0555150	3.00657	0.997142	0	0	0	0	6.72313	0.00739073	0.0944468	-	Os09g0555150 protein [Source:UniProtKB/TrEMBL;Acc:C7J6H1]	Sulfotransfer_1
OS03G0153900	2.77384	0.919956	0	0	0	0	6.72313	0.00739073	0.0944468	-	FAD binding domain containing protein, expressed; Os03g0153900 protein [Source:UniProtKB/TrEMBL;Acc:Q10RL9]	FAD_binding_3
EPlOSAG00000017503	129.636	42.9944	0	0	0	0	6.72313	0.00739073	0.0944468	-	-	-
OS02G0638200	4.44767	1.47509	0	0	0	0	6.72313	0.00739073	0.0944468	-	Os02g0638200 protein [Source:UniProtKB/TrEMBL;Acc:Q0DZ92]	-
OS05G0368000	0	13.4729	0	0	0	0	6.72134	0.0331502	0.211853	-	-	-
OS10G0530900	0	5.63318	0	0	0	0	6.72134	0.0331502	0.211853	GSTU6	Probable glutathione S-transferase GSTU6 [Source:UniProtKB/Swiss-Prot;Acc:Q06398]	-
EPlOSAG00000049325	0	65.6993	0	0	0	0	6.72134	0.0331502	0.211853	-	-	-
OS02G0181700	0	5.53192	0	0	0	0	6.72134	0.0331502	0.211853	-	-	-
novel.1725	0	24.3635	0	0	0	0	6.72134	0.0331502	0.211853	-	PF07911:Protein of unknown function (DUF1677)	-
OS04G0639000	0	9.84384	0	0	0	0	6.72134	0.0331502	0.211853	-	Os04g0639000 protein [Source:UniProtKB/TrEMBL;Acc:B9FCS0]	-
novel.1497	0	11.6017	0	0	0	0	6.72134	0.0331502	0.211853	-	PF13968:Domain of unknown function (DUF4220)	-
OS01G0183950	0	15.3069	0	0	0	0	6.72134	0.0331502	0.211853	-	-	-
OS03G0306700	0	4.15878	0	0	0	0	6.72134	0.0331502	0.211853	-	-	bZIP_1
OS01G0786000	0	6.47535	0	0	0	0	6.72134	0.0331502	0.211853	-	Os01g0786000 protein; Putative uncharacterized protein B1070A12.32 [Source:UniProtKB/TrEMBL;Acc:Q5ZAM3]	-
EPlOSAG00000043978	0	28.2475	0	0	0	0	6.72134	0.0331502	0.211853	-	-	-
OS05G0134700	0	4.28369	0	0	0	0	6.72134	0.0331502	0.211853	-	Os05g0134700 protein; Putative peroxidase; cDNA clone:J033048I06, full insert sequence; cDNA clone:J033081B21, full insert sequence [Source:UniProtKB/TrEMBL;Acc:Q6AVZ7]	-
OS03G0149000	0	8.09867	0	0	0	0	6.72134	0.0331502	0.211853	-	Expressed protein; LOB domain protein; Os03g0149000 protein [Source:UniProtKB/TrEMBL;Acc:Q5KQR7]	-
novel.1478	0	21.2627	0	0	0	0	6.72134	0.0331502	0.211853	-	-	-
OS10G0162300	0	2.29664	2.69586	0	0	0	6.71445	0.00754626	0.0952791	-	Os10g0162300 protein [Source:UniProtKB/TrEMBL;Acc:Q0IYT9]	-
OS12G0514300	0	3.80185	4.46271	0	0	0	6.71445	0.00754626	0.0952791	-	-	-
OS04G0627400	0	1.6555	1.94328	0	0	0	6.71445	0.00754626	0.0952791	-	-	-
OS05G0503650	0	6.46818	7.59253	0	0	0	6.71445	0.00754626	0.0952791	-	-	-
OS03G0121300	0	2.52471	2.96358	0	0	0	6.71445	0.00754626	0.0952791	-	Class III peroxidase 34; Os03g0121300 protein; Putative peroxidase [Source:UniProtKB/TrEMBL;Acc:Q8LMR6]	-
OS07G0633400	0	1.37777	1.61726	0	0	0	6.71445	0.00754626	0.0952791	-	Os07g0633400 protein; Putative uncharacterized protein P0455H11.102; Putative uncharacterized protein P0519E12.132 [Source:UniProtKB/TrEMBL;Acc:Q8L4T4]	-
OS07G0106200	128.723	27.2341	5.18402	0.203795	0.552767	0.813113	6.69322	1.82896e-11	4.51505e-09	-	Os07g0106200 protein; Putative monosaccharide transport protein MST1; cDNA clone:J033117G08, full insert sequence [Source:UniProtKB/TrEMBL;Acc:Q7EZD7]	Sugar_tr
OS01G0656400	3.56173	0	4.15979	0	0	0	6.69042	0.00791179	0.0981684	-	Os01g0656400 protein [Source:UniProtKB/TrEMBL;Acc:Q0JKQ9]	WRKY
OS05G0406100	1.07674	0	1.25754	0	0	0	6.69042	0.00791179	0.0981684	-	Os05g0406100 protein [Source:UniProtKB/TrEMBL;Acc:Q0DI97]	-
OS08G0507702	1.67814	0	1.95992	0	0	0	6.69042	0.00791179	0.0981684	-	Os08g0507400 protein; Putative Cyt-P450 monooxygenase; cDNA clone:J013059L23, full insert sequence [Source:UniProtKB/TrEMBL;Acc:Q6Z3D6]	p450
OS11G0427700	1.52804	0	1.78462	0	0	0	6.69042	0.00791179	0.0981684	-	At5g50300; Os11g0427700 protein; Xanthine/uracil/vitamin C permease family protein, putative, expressed; cDNA clone:J023111J10, full insert sequence [Source:UniProtKB/TrEMBL;Acc:Q53MW1]	-
OS01G0721300	1.95504	0	2.28332	0	0	0	6.69042	0.00791179	0.0981684	-	NBS-LRR-like protein; Uncharacterized protein [Source:UniProtKB/TrEMBL;Acc:Q5JMA9]	NB-ARC
OS07G0684900	2.29206	0	2.67693	0	0	0	6.69042	0.00791179	0.0981684	WOX11	WUSCHEL-related homeobox 11 [Source:UniProtKB/Swiss-Prot;Acc:Q0D3I7]	Homeobox
OS07G0533300	1.9281	0	2.25185	0	0	0	6.69042	0.00791179	0.0981684	-	Putative aspartic proteinase nepenthesin II [Source:UniProtKB/TrEMBL;Acc:Q69IR6]	-
OS02G0738200	9.95769	1.80137	4.22899	0.249375	0	0	6.67622	1.3982e-05	0.000687469	-	Os02g0738200 protein; cDNA, clone: J100056J12, full insert sequence [Source:UniProtKB/TrEMBL;Acc:B7FA87]	U-box
OS10G0543400	11.1304	0	0	0	0	0	6.67195	0.0361013	0.22081	-	-	-
OS11G0591800	7.76334	0	0	0	0	0	6.67195	0.0361013	0.22081	-	Os11g0591800 protein; Wound-induced protein WIN2, putative, expressed [Source:UniProtKB/TrEMBL;Acc:Q2R1V3]	-
OS04G0571600	2.70076	0	0	0	0	0	6.67195	0.0361013	0.22081	-	OSJNBa0088I22.5 protein; Os04g0571600 protein; cDNA, clone: J075082P08, full insert sequence [Source:UniProtKB/TrEMBL;Acc:Q7XU48]	MatE
OS07G0540600	5.22387	0	0	0	0	0	6.67195	0.0361013	0.22081	-	Os07g0540600 protein [Source:UniProtKB/TrEMBL;Acc:Q0D5R7]	-
OS03G0225900	2.97864	0	0	0	0	0	6.67195	0.0361013	0.22081	CYP74A2	Allene oxide synthase 2 [Source:UniProtKB/Swiss-Prot;Acc:Q7XYS3]	p450
OS06G0689700	13.51	0	0	0	0	0	6.67195	0.0361013	0.22081	-	Putative uncharacterized protein [Source:UniProtKB/TrEMBL;Acc:A3BEV2]	-
OS09G0493000	6.96309	0	0	0	0	0	6.67195	0.0361013	0.22081	-	Os09g0493000 protein; cDNA clone:002-132-G04, full insert sequence [Source:UniProtKB/TrEMBL;Acc:Q0J0M5]	-
OS06G0147250	16.6013	0	0	0	0	0	6.67195	0.0361013	0.22081	-	-	-
OS11G0474900	11.3234	0	0	0	0	0	6.67195	0.0361013	0.22081	-	-	-
OS05G0141300	4.40213	0	0	0	0	0	6.67195	0.0361013	0.22081	-	Os05g0141300 protein; Putative benzyl alcohol benzoyl transferase [Source:UniProtKB/TrEMBL;Acc:Q75KH0]	-
OS11G0650700	3.3775	0	0	0	0	0	6.67195	0.0361013	0.22081	-	Exo70 exocyst complex subunit family protein; Os11g0650100 protein; Uncharacterized protein [Source:UniProtKB/TrEMBL;Acc:Q2R0C3]	Exo70
OS04G0225700	6.52983	0	0	0	0	0	6.67195	0.0361013	0.22081	BURP5	BURP domain-containing protein 5 [Source:UniProtKB/Swiss-Prot;Acc:Q0JEP3]	-
novel.387	24.0854	0	0	0	0	0	6.67195	0.0361013	0.22081	-	-	-
OS11G0631450	2.00233	0	0	0	0	0	6.67195	0.0361013	0.22081	-	-	BTB
novel.2000	23.7929	0	0	0	0	0	6.67195	0.0361013	0.22081	-	PF05699:hAT family C-terminal dimerisation region	hATC
OS01G0369700	3.23259	12.8652	33.9785	0	0.464498	0	6.6447	1.09393e-06	7.25116e-05	-	Os01g0369700 protein; Putative glutathione transferase F4; cDNA clone:001-121-F03, full insert sequence; cDNA clone:002-188-H01, full insert sequence; cDNA clone:J033039A11, full insert sequence [Source:UniProtKB/TrEMBL;Acc:Q5ZC86]	GST_C
OS03G0157400	0.981438	4.29657	1.83397	0	0.05641	0.0113549	6.63785	1.46163e-09	2.2071e-07	-	ABC transporter family protein, putative, expressed; Os03g0157400 protein [Source:UniProtKB/TrEMBL;Acc:Q10RJ4]	ABC_tran
OS05G0197300	8.02051	1.45093	8.51569	0	0.167634	0	6.60655	7.14806e-07	5.08714e-05	-	Os05g0197300 protein; Putative uncharacterized protein P0636E04.6; cDNA clone:002-102-E10, full insert sequence [Source:UniProtKB/TrEMBL;Acc:Q688L4]	-
OS04G0600300	54.0549	1.07565	15.1515	0	0	0.687939	6.60297	1.54259e-05	0.000753768	-	Ubiquinol oxidase [Source:UniProtKB/TrEMBL;Acc:O82766]	AOX
OS12G0569200	0	1.82726	12.8693	0.25296	0	0	6.54869	0.00231826	0.0430231	-	Expressed protein; Os12g0569100 protein [Source:UniProtKB/TrEMBL;Acc:Q2QND9]	-
OS11G0703100	34.9375	56.716	25.7709	0.506554	0	0.85098	6.54288	1.81863e-12	6.07038e-10	-	Os11g0703100 protein; Thaumatin family protein, expressed; cDNA, clone: J100071A15, full insert sequence [Source:UniProtKB/TrEMBL;Acc:Q2QZ50]	Thaumatin
OS03G0417700	0	0.826348	5.81994	0	0.0477364	0	6.53697	0.00184573	0.0366655	-	Putative cytochrome P-450 [Source:UniProtKB/TrEMBL;Acc:Q7Y1K4]	p450
OS09G0129800	22.1172	0	0	0	0	0.182778	6.52456	0.00693611	0.0916017	-	Putative uncharacterized protein P0448B11.33 [Source:UniProtKB/TrEMBL;Acc:Q6ERA9]	-
OS05G0576600	130.667	15.8548	11.1665	1.97539	0	0	6.4739	0.00697978	0.0919477	-	Os05g0576600 protein; Putative uncharacterized protein OJ1126_B10.3; cDNA clone:002-132-F10, full insert sequence [Source:UniProtKB/TrEMBL;Acc:Q6L5F9]	-
OS06G0200600	28.4938	23.0346	16.6391	0	0	0.721141	6.44706	7.22378e-09	8.87808e-07	-	-	-
OS02G0168200	21.5638	0	0	0	0.247884	0	6.40855	0.00345959	0.0574957	-	Os02g0168200 protein; Putative uncharacterized protein OSJNBa0085K21.53; Putative uncharacterized protein P0669G09.7 [Source:UniProtKB/TrEMBL;Acc:Q6H4V0]	Myb_DNA-binding
OS01G0930400	7.51515	1.86932	0	0	0.107987	0	6.40434	0.000154461	0.00522937	HAK5	Potassium transporter 5 [Source:UniProtKB/Swiss-Prot;Acc:Q5JK32]	K_trans
OS10G0568900	7.12345	1.77189	4.15979	0.245295	0	0	6.39867	3.59316e-05	0.00156313	-	-	-
OS03G0321700	5.22232	25.98	12.1984	0.479545	0.200108	0	6.39492	1.22383e-07	1.04329e-05	-	Os03g0321700 protein; WRKY DNA binding domain containing protein, expressed; cDNA clone:J033057D07, full insert sequence [Source:UniProtKB/TrEMBL;Acc:Q10M65]	WRKY
OS12G0568700	2.17661	10.8282	0	0.299805	0	0	6.3745	0.0027693	0.0491977	-	-	-
OS06G0671600	2.52876	5.03205	0	0	0	0	6.35688	0.0191401	1	-	Os06g0671600 protein; Putative uncharacterized protein OSJNBa0032M14.11; Putative uncharacterized protein P0485A07.21 [Source:UniProtKB/TrEMBL;Acc:Q652I9]	-
OS04G0594100	0.898051	1.78705	0	0	0	0	6.35688	0.0191401	1	-	OSJNBa0009P12.32 protein; Os04g0594100 protein [Source:UniProtKB/TrEMBL;Acc:Q0JAJ7]	Myb_DNA-binding
OS06G0103200	0.876618	1.7444	0	0	0	0	6.35688	0.0191401	1	-	Os06g0103200 protein; Putative AER; cDNA clone:J033143E17, full insert sequence [Source:UniProtKB/TrEMBL;Acc:Q8H634]	-
OS02G0628900	0.668127	1.32952	0	0	0	0	6.35688	0.0191401	1	-	-	-
OS01G0332800	0.795028	1.58205	0	0	0	0	6.35688	0.0191401	1	-	Os01g0332800 protein; Putative serine carboxylase II-2; Uncharacterized protein; cDNA clone:J013111L08, full insert sequence [Source:UniProtKB/TrEMBL;Acc:Q5ZA19]	Peptidase_S10
OS04G0546900	1.66956	3.32229	0	0	0	0	6.35688	0.0191401	1	-	-	-
OS03G0296600	2.17661	4.33129	0	0	0	0	6.35688	0.0191401	1	-	ECA1 protein, putative, expressed; Os03g0296600 protein; cDNA clone:002-155-H11, full insert sequence [Source:UniProtKB/TrEMBL;Acc:Q10MT0]	-
EPlOSAG00000018973	15.798	31.4368	0	0	0	0	6.35688	0.0191401	1	-	-	-
OS07G0677600	1.1974	2.38274	0	0	0	0	6.35688	0.0191401	1	-	Class III peroxidase 115; Os07g0677600 protein; Putative peroxidase; cDNA clone:006-203-B02, full insert sequence [Source:UniProtKB/TrEMBL;Acc:Q7XIW9]	-
OS12G0113700	2.27081	4.51873	0	0	0	0	6.35688	0.0191401	1	-	Zinc finger, C3HC4 type family protein, expressed [Source:UniProtKB/TrEMBL;Acc:Q2QYM2]	-
EPlOSAG00000004654	10.5699	21.0332	0	0	0	0	6.35688	0.0191401	1	-	-	-
OS08G0404900	23.8896	57.7253	63.7737	0.705115	0.294236	0.888415	6.35585	8.99823e-18	8.88538e-15	-	Putative uncharacterized protein [Source:UniProtKB/TrEMBL;Acc:A3BSY9]	-
OS10G0112100	9.40597	1.87172	0	0	0.108125	0	6.35164	0.00224666	0.0422233	-	Os10g0112100 protein; cDNA clone:002-143-F03, full insert sequence [Source:UniProtKB/TrEMBL;Acc:Q33BF6]	-
OS11G0224200	0	21.3403	0	0.49238	0	0	6.3515	0.012129	0.126183	-	LGC1; LGC1, putative [Source:UniProtKB/TrEMBL;Acc:Q53P07]	-
OS07G0650200	3.36358	0.669327	0	0.0926594	0	0	6.34541	0.0029383	0.0513531	-	-	-
OS03G0724700	1.25574	0.624705	0	0	0	0	6.34439	0.0197201	1	-	Maf-like protein, expressed; cDNA clone:002-144-A12, full insert sequence [Source:UniProtKB/TrEMBL;Acc:Q10DP4]	Maf
OS11G0457300	1.68778	0.839638	0	0	0	0	6.34439	0.0197201	1	-	Flavonol 3-O-glucosyltransferase, putative, expressed; Os11g0457300 protein [Source:UniProtKB/TrEMBL;Acc:Q2R4X7]	UDPGT
novel.1256	1.36989	0.681496	0	0	0	0	6.34439	0.0197201	1	-	-	-
OS02G0188400	4.98038	2.47764	0	0	0	0	6.34439	0.0197201	1	-	-	-
OS04G0175600	2.24994	1.1193	0	0	0	0	6.34439	0.0197201	1	-	OSJNBa0039G19.10 protein; Os04g0175600 protein; cDNA clone:J013102F20, full insert sequence [Source:UniProtKB/TrEMBL;Acc:Q7XXD3]	-
OS06G0196200	3.90748	1.9439	0	0	0	0	6.34439	0.0197201	1	-	Os06g0196200 protein; Putative uncharacterized protein P0528E04.22 [Source:UniProtKB/TrEMBL;Acc:Q69YA5]	-
OS02G0166501	4.38571	2.18181	0	0	0	0	6.34439	0.0197201	1	-	Putative uncharacterized protein OSJNBa0023I17.36; Putative uncharacterized protein OSJNBa0085K21.20 [Source:UniProtKB/TrEMBL;Acc:Q6H4W8]	-
OS08G0514033	3.26129	1.62243	0	0	0	0	6.34439	0.0197201	1	-	-	Pkinase
OS01G0187200	2.30104	1.14472	0	0	0	0	6.34439	0.0197201	1	-	-	-
EPlOSAG00000034332	40.2524	20.0248	0	0	0	0	6.34439	0.0197201	1	-	-	-
EPlOSAG00000008398	39.179	19.4908	0	0	0	0	6.34439	0.0197201	1	-	-	-
EPlOSAG00000010376	45.2065	22.4894	0	0	0	0	6.34439	0.0197201	1	-	-	-
OS04G0581100	25.7757	4.2743	0	0	0.370376	0	6.33814	0.000121834	0.00431592	-	OSJNBa0064M23.15 protein; Os04g0581100 protein; cDNA clone:J023123J08, full insert sequence [Source:UniProtKB/TrEMBL;Acc:Q7XUN0]	2OG-FeII_Oxy
OS09G0518000	0.97752	2.91778	2.28332	0	0.0561848	0	6.33723	0.000596377	0.015181	-	Os09g0518000 protein; Putative UDP-glucose:salicylic acid glucosyltransferase [Source:UniProtKB/TrEMBL;Acc:Q69JH2]	UDPGT
OS04G0103500	3.19741	2.65109	2.48954	0	0	0.0924828	6.33371	2.07058e-06	0.000130507	-	Serine/threonine-protein kinase [Source:UniProtKB/TrEMBL;Acc:Q7XMR2]	Pkinase
OS08G0499000	4.33716	0	2.53271	0	0.0623216	0	6.32007	0.00245537	0.0451084	-	Os08g0499000 protein; Putative uncharacterized protein P0026F07.32; cDNA clone:002-129-H07, full insert sequence [Source:UniProtKB/TrEMBL;Acc:Q7F8T2]	-
OS01G0106300	2.34511	0	5.47777	0.161507	0	0	6.29795	0.00295285	0.0514872	-	Os01g0106300 protein; Putative isoflavone reductase; Uncharacterized protein; cDNA clone:001-038-D01, full insert sequence; cDNA clone:001-207-E04, full insert sequence; cDNA clone:006-302-G05, full insert sequence; cDNA clone:006-303-C06, full insert sequence; cDNA clone:006-307-H12, full insert sequence; cDNA clone:J013045H04, full insert sequence [Source:UniProtKB/TrEMBL;Acc:Q9FTN6]	NmrA
novel.699	24.1647	16.83	28.2222	0.665685	0	0.419367	6.26215	1.11802e-09	1.75469e-07	-	-	-
OS04G0423800	3.28438	0	12.7862	0	0.188776	0	6.25906	0.000561806	0.0146794	-	Class III peroxidase 54; OSJNBa0035I04.3 protein; OSJNBb0088C09.13 protein; Os04g0423800 protein; cDNA clone:002-153-F11, full insert sequence [Source:UniProtKB/TrEMBL;Acc:Q7X766]	-
OS11G0702100	32.7331	2.50524	5.88145	0	0	0.509804	6.24292	2.03057e-05	0.00095826	-	Chitinase III C10701-rice; Os11g0702100 protein; Xylanase inhibitor protein 1, putative, expressed [Source:UniProtKB/TrEMBL;Acc:Q53NL9]	-
OS05G0142600	77.6413	124.789	139.505	0	1.02983	3.10945	6.23899	1.13039e-13	5.25275e-11	-	Putative uncharacterized protein [Source:UniProtKB/TrEMBL;Acc:B9FH57]	-
OS03G0103200	7.98485	1.98615	18.6512	0.549913	0	0	6.22666	0.000144778	0.0049654	-	Os03g0103200 protein; Protease inhibitor/seed storage/LTP family protein, expressed; cDNA clone:001-105-E10, full insert sequence [Source:UniProtKB/TrEMBL;Acc:Q10T26]	-
OS01G0138800	19.7273	10.2813	2.19426	0	0.431948	0	6.21707	2.60097e-06	0.000158052	-	Os01g0138800 protein; Putative uncharacterized protein P0443D08.44 [Source:UniProtKB/TrEMBL;Acc:Q5ZC52]	-
OS12G0635400	54.0814	48.428	16.8433	0.993218	0	0.834274	6.21672	1.01897e-10	2.13652e-08	-	Os12g0635400 protein [Source:UniProtKB/TrEMBL;Acc:C7JA34]	-
OS01G0879200	12.0852	24.0486	28.2289	0	0	0.798982	6.21468	1.36633e-07	1.14825e-05	-	Os01g0879200 protein; Putative uncharacterized protein P0018C10.24; Putative uncharacterized protein P0471B04.35; cDNA clone:002-154-C05, full insert sequence [Source:UniProtKB/TrEMBL;Acc:Q8L453]	-
OS03G0574900	0	0.51654	1.21266	0	0	0	6.2143	0.0229467	0.177369	HAK27	Potassium transporter 27 [Source:UniProtKB/Swiss-Prot;Acc:Q84MS4]	K_trans
OS12G0510500	0	0.460848	1.08191	0	0	0	6.2143	0.0229467	0.177369	-	Putative uncharacterized protein [Source:UniProtKB/TrEMBL;Acc:B9GDD5]	NB-ARC
OS12G0570700	0	2.43635	5.71971	0	0	0	6.2143	0.0229467	0.177369	MT4A	Metallothionein-like protein 4A [Source:UniProtKB/Swiss-Prot;Acc:Q0IMG5]	-
OS01G0912850	0	1.79804	4.22119	0	0	0	6.2143	0.0229467	0.177369	-	-	-
OS01G0952900	0	1.43879	3.37778	0	0	0	6.2143	0.0229467	0.177369	-	Os01g0952900 protein; cDNA clone:J023035P08, full insert sequence [Source:UniProtKB/TrEMBL;Acc:Q0JFZ1]	-
OS04G0529100	0	0.911353	2.13954	0	0	0	6.2143	0.0229467	0.177369	-	Os04g0529100 protein [Source:UniProtKB/TrEMBL;Acc:Q0JBJ4]	AP2
OS03G0757750	0	3.55671	8.34994	0	0	0	6.2143	0.0229467	0.177369	-	-	-
OS04G0206700	0	0.846444	1.98716	0	0	0	6.2143	0.0229467	0.177369	-	OSJNBa0052O21.16 protein; Os04g0206700 protein [Source:UniProtKB/TrEMBL;Acc:Q7XWK2]	UDPGT
OS07G0130200	0	0.654054	1.53549	0	0	0	6.2143	0.0229467	0.177369	-	Os07g0130200 protein; Putative receptor kinase Lecrk [Source:UniProtKB/TrEMBL;Acc:Q6YT57]	Pkinase
OS03G0802100	0	0.736428	1.72888	0	0	0	6.2143	0.0229467	0.177369	-	Os03g0802150 protein [Source:UniProtKB/TrEMBL;Acc:C7IZI9]	DUF295
OS01G0347300	0	1.11503	2.61771	0	0	0	6.2143	0.0229467	0.177369	-	Os01g0347300 protein [Source:UniProtKB/TrEMBL;Acc:C7IXX9]	-
OS02G0182100	0	0.62099	1.45787	0	0	0	6.2143	0.0229467	0.177369	-	Os02g0182100 protein; Putative response regulator 9; Response regulator; cDNA clone:J023101H04, full insert sequence [Source:UniProtKB/TrEMBL;Acc:Q6H805]	Myb_DNA-binding
OS05G0165200	0	1.93874	4.55149	0	0	0	6.2143	0.0229467	0.177369	-	Putative uncharacterized protein OSJNBa0027N19.12 [Source:UniProtKB/TrEMBL;Acc:Q6F2T0]	-
EPlOSAG00000050265	0	18.7411	43.9977	0	0	0	6.2143	0.0229467	0.177369	-	-	-
OS01G0210200	0	2.48607	5.83644	0	0	0	6.2143	0.0229467	0.177369	-	Uncharacterized protein [Source:UniProtKB/TrEMBL;Acc:A2ZQK0]	Myb_DNA-binding
OS08G0286500	0	0.775496	1.8206	0	0	0	6.2143	0.0229467	0.177369	-	Putative uncharacterized protein [Source:UniProtKB/TrEMBL;Acc:B9G033]	-
OS09G0454600	39.6749	25.9055	23.1684	0.170775	1.06893	0	6.20876	9.15065e-10	1.46528e-07	-	Os09g0454600 protein [Source:UniProtKB/TrEMBL;Acc:Q0J198]	Mito_carr
OS01G0862800	11.782	8.20583	0	0	0.270877	0	6.19725	7.57417e-05	0.0029187	-	NAC transcription factor-like protein; Os01g0862800 protein; Uncharacterized protein; cDNA clone:J023087C18, full insert sequence [Source:UniProtKB/TrEMBL;Acc:Q94CW0]	NAM
OS09G0274900	2.49019	0	5.81665	0	0	0	6.19269	0.0236464	0.179667	-	Os09g0274900 protein; Putative uncharacterized protein OJ1031_C12.40; Putative uncharacterized protein OSJNBb0012I09.7 [Source:UniProtKB/TrEMBL;Acc:Q6H4D3]	-
novel.2273	0.89477	0	2.09003	0	0	0	6.19269	0.0236464	0.179667	-	-	-
OS01G0299100	2.07809	0	4.85407	0	0	0	6.19269	0.0236464	0.179667	-	-	-
OS05G0342000	1.91055	0	4.46271	0	0	0	6.19269	0.0236464	0.179667	-	Putative uncharacterized protein [Source:UniProtKB/TrEMBL;Acc:B9FGZ4]	-
OS07G0537400	1.16697	0	2.72583	0	0	0	6.19269	0.0236464	0.179667	-	-	-
OS04G0526600	1.80051	0	4.20567	0	0	0	6.19269	0.0236464	0.179667	RASI	Alpha-amylase/subtilisin inhibitor [Source:UniProtKB/Swiss-Prot;Acc:P29421]	-
OS10G0109600	1.23256	0	2.87905	0	0	0	6.19269	0.0236464	0.179667	-	Class III peroxidase 126; Os10g0109600 protein; Peroxidase N, putative, expressed; Putative peroxidase; cDNA clone:006-210-B12, full insert sequence; cDNA clone:J013021P04, full insert sequence [Source:UniProtKB/TrEMBL;Acc:Q7XHB1]	-
OS03G0596700	1.90559	0	4.45113	0	0	0	6.19269	0.0236464	0.179667	-	Putative uncharacterized protein [Source:UniProtKB/TrEMBL;Acc:B9F9K2]	-
EPlOSAG00000049512	12.451	0	29.0833	0	0	0	6.19269	0.0236464	0.179667	-	-	-
OS01G0966900	0.838591	0	1.9588	0	0	0	6.19269	0.0236464	0.179667	-	Os01g0966900 protein; Putative sorbitol transporter; Uncharacterized protein [Source:UniProtKB/TrEMBL;Acc:Q5JJU9]	Sugar_tr
OS01G0575200	13.2894	7.34578	1.72453	0.203385	0.16974	0	6.18477	4.16567e-08	4.13063e-06	-	Basic helix-loop-helix (BHLH) family protein-like; Uncharacterized protein; cDNA clone:002-101-F10, full insert sequence [Source:UniProtKB/TrEMBL;Acc:Q8S0C6]	HLH
OS01G0378100	5.48772	10.9201	2.33061	0.343579	0	0	6.18021	8.93428e-06	0.000468437	-	-	-
OS01G0510200	147.647	291.399	226.15	2.66713	1.66944	5.46075	6.14553	3.69313e-24	1.45873e-20	-	Os01g0510200 protein; Putative uncharacterized protein P0455H03.46; Putative uncharacterized protein P0520B06.9; Uncharacterized protein; cDNA clone:001-101-B06, full insert sequence [Source:UniProtKB/TrEMBL;Acc:Q942H1]	-
OS03G0762100	1.4766	5.87662	0	0.203385	0	0	6.11801	0.00519828	0.0765508	-	Expressed protein; Os03g0762100 protein; cDNA clone:002-146-G01, full insert sequence [Source:UniProtKB/TrEMBL;Acc:Q10EU0]	-
OS08G0348300	12.4299	74.2035	29.034	0	1.71463	0	6.11113	3.3921e-06	0.000200974	-	-	-
OS04G0679050	4.24015	1.0547	0	0	0.0609277	0	6.09865	0.00432719	0.0672018	-	OSJNBb0017I01.4 protein; Os04g0679000 protein [Source:UniProtKB/TrEMBL;Acc:Q7XKF0]	Sugar_tr
OS04G0127200	5.56169	0	0	0	0.0799171	0	6.09647	0.00643525	0.0873477	-	Os04g0127200 protein [Source:UniProtKB/TrEMBL;Acc:Q0JF92]	Peptidase_S8
OS12G0163700	4.01424	17.9731	14.0649	0.691148	0	0	6.09563	1.35777e-05	0.000673175	-	Os12g0163700 protein [Source:UniProtKB/TrEMBL;Acc:Q0IPW3]	Actin
OS05G0117300	0	12.4304	0	0.344163	0	0	6.09456	0.019601	0.164782	-	CLE family OsCLE502 protein; Os05g0117300 protein [Source:UniProtKB/TrEMBL;Acc:Q0DL85]	-
OS04G0275100	2.21684	0.551418	0	0.0763365	0	0	6.09229	0.00549025	0.07958	-	OSJNBb0058J09.13 protein; Os04g0275100 protein; cDNA clone:002-112-H08, full insert sequence [Source:UniProtKB/TrEMBL;Acc:Q7XWW6]	EGF_CA
OS02G0568600	53.2323	7.94462	0	0	0.917889	0	6.06296	0.000334695	0.00964956	-	Putative uncharacterized protein P0020D05.39; Putative uncharacterized protein P0025F02.10 [Source:UniProtKB/TrEMBL;Acc:Q6YTF9]	-
OS03G0263000	14.2391	34.7743	42.3309	0.713192	0.818417	0	6.06164	2.66157e-10	4.96665e-08	-	AP2 domain containing protein, expressed; Os03g0263000 protein; Putative uncharacterized protein OJ1041F02.11; cDNA clone:J023003E11, full insert sequence [Source:UniProtKB/TrEMBL;Acc:Q84Q94]	AP2
OS06G0215500	4.84249	0	0	0	0.0556663	0	6.05186	0.0179201	0.158387	OPR6	Putative 12-oxophytodienoate reductase 6 [Source:UniProtKB/Swiss-Prot;Acc:Q69TI2]	Oxidored_FMN
OS07G0231800	1.34852	0.670863	1.57495	0	0.0387544	0	6.0448	0.00156392	0.0321128	-	Os07g0231800 protein; Putative uncharacterized protein OSJNBa0086N05.123; cDNA clone:002-130-G09, full insert sequence [Source:UniProtKB/TrEMBL;Acc:Q84YL5]	-
OS04G0395800	3.19741	1.59065	3.7343	0	0.0918888	0	6.0448	0.00156392	0.0321128	-	OSJNBb0039F02.2 protein; Os04g0395800 protein; cDNA clone:002-132-H08, full insert sequence [Source:UniProtKB/TrEMBL;Acc:Q7XV97]	Zim
OS01G0548600	3.52752	1.75487	4.11984	0	0	0.102031	6.04478	0.00156192	0.0321128	-	Os01g0548600 protein; Protein kinase-like protein [Source:UniProtKB/TrEMBL;Acc:Q5JJR2]	Pkinase
OS08G0526400	32.0889	5.70129	8.03079	0.47356	0	0.331481	6.03306	1.01735e-07	8.92973e-06	-	Os08g0526400 protein [Source:UniProtKB/TrEMBL;Acc:Q0J4A3]	-
OS01G0159000	6.97411	2.31299	0	0	0.133617	0	6.02762	0.00115911	0.0256248	-	cDNA clone:J023049H21, full insert sequence [Source:UniProtKB/TrEMBL;Acc:B7EHP2]	-
OS09G0403000	3.83857	1.90961	2.24156	0	0.110315	0	6.0047	0.000221164	0.00691473	-	Putative uncharacterized protein OSJNBb0014M19.23-2; cDNA clone:002-152-G11, full insert sequence [Source:UniProtKB/TrEMBL;Acc:Q69MV7]	-
OS12G0114000	27.0076	51.9516	63.085	0	0	2.18729	5.98873	2.66553e-06	0.000161561	-	Os12g0114000 protein; cDNA clone:001-111-E05, full insert sequence [Source:UniProtKB/TrEMBL;Acc:Q2QYL9]	-
OS03G0285200	40.1553	55.2291	16.5522	0	1.154	0.614892	5.97963	7.7984e-13	2.89779e-10	-	Os03g0285200 protein; Putative uncharacterized protein OSJNBa0013D02.12 [Source:UniProtKB/TrEMBL;Acc:Q8GZZ0]	-
OS04G0339400	49.9651	1.18365	2.7788	0	0.136754	0.688192	5.97728	3.73295e-05	0.00160849	-	Probable aldo-keto reductase 3 [Source:UniProtKB/Swiss-Prot;Acc:Q7XQ45]	Aldo_ket_red
OS01G0557100	19.0807	14.9164	19.1011	0	0	0.78842	5.97538	3.32065e-07	2.56339e-05	-	Os01g0557100 protein; Putative salicylic acid-binding protein 2; Uncharacterized protein [Source:UniProtKB/TrEMBL;Acc:Q8S0V0]	-
OS12G0603800	38.1398	26.3984	15.4936	0.456813	0.76249	0.191855	5.95075	4.87885e-14	2.40883e-11	CML5	Calmodulin-like protein 5 [Source:UniProtKB/Swiss-Prot;Acc:Q948R0]	-
OS03G0836400	1.3913	2.76858	12.9993	0	0.239903	0	5.94793	0.000261146	0.00790407	-	Harpin-induced protein 1 containing protein; Os03g0836400 protein; Putative harpin inducing protein; cDNA, clone: J100086B18, full insert sequence [Source:UniProtKB/TrEMBL;Acc:Q75LK0]	-
OS02G0579000	32.5743	39.1157	13.1186	0.154716	0.64561	0.584805	5.94405	6.4467e-17	5.65853e-14	-	Os02g0579000 protein [Source:UniProtKB/TrEMBL;Acc:Q0E046]	NAM
OS06G0218300	18.1384	0.859382	6.0526	0.47588	0.0496448	0	5.9211	3.18293e-05	0.00140732	-	Putative RING-H2 zinc finger protein [Source:UniProtKB/TrEMBL;Acc:Q69QB2]	-
OS06G0259901	32.73	10.855	25.4838	0	0.418048	0.631126	5.87411	1.62494e-07	1.33251e-05	-	-	-
OS05G0410200	21.3393	71.1265	37.3837	1.02874	0	1.35789	5.86625	1.46535e-08	1.64585e-06	-	Cell death associated protein; Os05g0410200 protein; Putative uncharacterized protein P0668F02.3 [Source:UniProtKB/TrEMBL;Acc:Q6J657]	Abhydrolase_3
OS10G0444700	11.5599	4.38159	3.85743	0.151643	0.0316395	0.191064	5.86441	4.13301e-10	7.30957e-08	PHT1-8	Probable inorganic phosphate transporter 1-8 [Source:UniProtKB/Swiss-Prot;Acc:Q8H6G8]	Sugar_tr
OS07G0581700	92.2317	165.439	273.089	0.357857	1.64262	7.36444	5.85586	1.33148e-10	2.697e-08	HOX14	Homeobox-leucine zipper protein HOX14 [Source:UniProtKB/Swiss-Prot;Acc:Q7XI85]	Homeobox
OS02G0584800	2.05197	24.4996	9.5861	0	0	0.593517	5.85199	0.000125563	0.00442493	-	Os02g0584800 protein; Putative uncharacterized protein OSJNBa0016D04.46; Putative uncharacterized protein OSJNBb0056I22.11; cDNA, clone: J100074H07, full insert sequence [Source:UniProtKB/TrEMBL;Acc:Q6YY33]	HMA
OS01G0795400	19.8336	2.02397	2.37579	0.0700478	0.0292301	0.32361	5.83852	9.32675e-07	6.41246e-05	-	Os01g0795400 protein [Source:UniProtKB/TrEMBL;Acc:Q0JIK4]	Peptidase_S8
OS06G0253350	13.5065	2.98633	24.5381	0	0.690057	0	5.8335	2.20448e-05	0.00102039	-	-	Pkinase
OS09G0342000	1.96419	11.7257	9.176	0	0.395134	0	5.82529	2.13063e-05	0.000992607	-	Os09g0342000 protein; Putative uncharacterized protein OJ1116_F08.15; Putative uncharacterized protein P0448B03.26; cDNA clone:002-183-A06, full insert sequence [Source:UniProtKB/TrEMBL;Acc:Q6EQB0]	F-box
OS05G0579500	0	2.12472	14.9643	0	0.245482	0	5.82095	0.00454158	0.0694393	-	Os05g0579500 protein; cDNA clone:J033030I07, full insert sequence [Source:UniProtKB/TrEMBL;Acc:Q0DFN9]	-
novel.2741	2.64962	2.63627	0	0	0.0761459	0	5.80467	0.0074716	0.0949944	-	-	-
OS06G0288100	3.98376	5.54917	7.4443	0	0.228974	0.0460909	5.80006	9.80784e-08	8.67299e-06	-	Os06g0288100 protein; Protein kinase-like protein; Putative brassinosteroid insensitive 1; cDNA clone:J013151H24, full insert sequence [Source:UniProtKB/TrEMBL;Acc:Q5VMI1]	Pkinase
OS05G0217000	6.4018	6.36954	0	0.440889	0	0	5.79811	0.00926782	0.108678	-	Os05g0217000 protein; Putative uncharacterized protein OJ1076_H08.11; cDNA clone:001-104-C09, full insert sequence [Source:UniProtKB/TrEMBL;Acc:Q6I5W4]	-
OS12G0268000	54.7868	2.30327	1.80243	0.425143	0.487869	0.223192	5.7922	7.79226e-07	5.47979e-05	-	Cytochrome P450 family protein, expressed; cDNA clone:J023107I12, full insert sequence [Source:UniProtKB/TrEMBL;Acc:Q2QUC5]	p450
OS09G0472900	13.8792	80.8829	64.8388	0.819304	0	2.17927	5.78618	3.31572e-07	2.56339e-05	-	Os09g0472900 protein; cDNA clone:001-111-F08, full insert sequence [Source:UniProtKB/TrEMBL;Acc:Q0J103]	-
OS08G0113600	0	5.61155	0	0.194211	0	0	5.77993	0.0338897	0.213888	-	Os08g0113600 protein; Putative uncharacterized protein P0427G12.5 [Source:UniProtKB/TrEMBL;Acc:Q6YXU3]	-
OS08G0120600	9.40463	13.516	4.88168	0.287864	0	0.302246	5.76427	6.21138e-08	5.75014e-06	-	Fructose-bisphosphate aldolase [Source:UniProtKB/TrEMBL;Acc:Q6YPF1]	-
OS01G0720400	65.4467	180.733	296.385	2.02368	0.460613	7.95831	5.75093	1.27103e-09	1.95598e-07	-	Os01g0720400 protein; Phosphatase-like [Source:UniProtKB/TrEMBL;Acc:Q8W0E7]	-
OS09G0444500	0	0	13.6726	0.403124	0	0	5.74716	0.0353722	0.21893	-	Os09g0444500 protein; Putative uncharacterized protein OJ1123_B08.9; Putative uncharacterized protein P0046G12.52 [Source:UniProtKB/TrEMBL;Acc:Q67U58]	-
EPlOSAG00000050258	0	0	118.339	3.48911	0	0	5.74716	0.0353722	0.21893	-	-	-
OS11G0226966	9.44831	0	0	0	0	0.136643	5.73804	0.0317702	0.208162	-	Expressed protein [Source:UniProtKB/TrEMBL;Acc:Q2R8J5]	-
OS03G0664300	4.17686	0	0	0	0.0600183	0	5.73799	0.0318196	0.208323	-	F-box domain containing protein; Putative uncharacterized protein OSJNBa0034D21.8 [Source:UniProtKB/TrEMBL;Acc:Q75GY3]	F-box
OS07G0205500	0	0	3.79207	0	0.0466551	0	5.73476	0.0314589	0.207276	-	Os07g0205500 protein; Putative DD1A protein; cDNA clone:J033129H24, full insert sequence [Source:UniProtKB/TrEMBL;Acc:Q6ZIY2]	-
OS02G0753000	34.0717	45.2	89.2322	1.84876	1.00884	0.656998	5.7343	1.34168e-20	2.6497e-17	TPP4	Probable trehalose-phosphate phosphatase 4 [Source:UniProtKB/Swiss-Prot;Acc:Q6ZGP8]	-
OS03G0305200	5.43649	0	0	0.187205	0	0	5.73337	0.036521	0.221642	-	Expressed protein; Os03g0305200 protein; cDNA clone:002-143-C08, full insert sequence [Source:UniProtKB/TrEMBL;Acc:Q10MK8]	-
OS11G0264500	4.6753	0	0	0.160993	0	0	5.73337	0.036521	0.221642	-	-	-
OS07G0536300	2.12008	2.10939	4.95213	0.292018	0	0	5.70206	0.00592902	0.0833899	-	-	-
OS04G0677300	41.1061	3.95797	9.29194	0	1.067	0	5.69788	8.57082e-05	0.00321902	-	OSJNBa0064G10.14 protein; Os04g0677300 protein [Source:UniProtKB/TrEMBL;Acc:Q7XKB7]	-
OS02G0770800	2.40854	15.337	6.75113	0	0.166123	0.306527	5.66726	1.84756e-08	2.0271e-06	-	Nitrate reductase [Source:UniProtKB/TrEMBL;Acc:Q6ZHH7]	NAD_binding_1
OS11G0700900	54.4519	23.6411	27.7506	0.8182	0	1.37453	5.65771	2.72663e-08	2.84663e-06	-	Chitinase; Chitinase III C10923-rice; Xylanase inhibitor protein 1, putative, expressed; cDNA clone:J033068O15, full insert sequence [Source:UniProtKB/TrEMBL;Acc:O49830]	-
OS01G0740350	0	0	9.40226	0	0.173519	0	5.64873	0.0177899	0.157785	-	-	-
OS11G0210201	54.3195	69.4874	36.2517	0	0	3.1423	5.64248	1.27734e-05	0.00063596	-	Expressed protein; Os11g0210201 protein [Source:UniProtKB/TrEMBL;Acc:Q2R8Z8]	-
OS02G0205500	12.9547	0.7582	0	0	0	0.264497	5.63635	0.00254232	0.0461446	-	3-ketoacyl-CoA synthase [Source:UniProtKB/TrEMBL;Acc:Q6Z6C7]	-
OS01G0718500	0	0	33.8444	0.399148	0.333119	0	5.63218	0.0060481	0.0845919	-	Os01g0718500 protein; Putative uncharacterized protein P0480C01.20; Uncharacterized protein; cDNA clone:002-181-G02, full insert sequence [Source:UniProtKB/TrEMBL;Acc:Q5JLA0]	-
OS09G0341500	10.1516	8.264	0	0.381347	0.106088	0	5.62645	4.65564e-05	0.0019323	-	Os09g0341500 protein; cDNA clone:J033076F19, full insert sequence [Source:UniProtKB/TrEMBL;Acc:Q0J2H8]	-
OS09G0127300	24.6237	23.5922	29.8234	0	0.681437	0.844113	5.61512	1.37878e-14	7.42632e-12	-	Os09g0127300 protein; Putative cinnamoyl-CoA reductase; cDNA clone:J023051O20, full insert sequence [Source:UniProtKB/TrEMBL;Acc:Q6K3G8]	Epimerase
OS02G0242100	4.46298	0.888098	8.33979	0	0.256518	0	5.61475	0.00018041	0.00591362	-	Os02g0242100 protein; Putative Hydroquinone glucosyltransferase [Source:UniProtKB/TrEMBL;Acc:Q6ER37]	UDPGT
OS11G0701500	34.6036	1.43455	10.1035	0	0	0.917476	5.58861	0.000328876	0.00952815	-	Glycosyl hydrolases family 18; Os11g0701500 protein; Xylanase inhibitor protein 2, putative, expressed; cDNA clone:001-007-B10, full insert sequence [Source:UniProtKB/TrEMBL;Acc:Q53NL2]	-
OS08G0508000	10.4138	2.59033	0	0.358597	0	0	5.58636	0.00224646	0.0422233	-	Cyt-P450 monooxygenase; Os08g0508000 protein; cDNA clone:J033081G24, full insert sequence [Source:UniProtKB/TrEMBL;Acc:Q6Z3F0]	p450
OS05G0365700	0.789051	0.785075	0.921542	0	0.0453522	0	5.58333	0.0012466	0.0270791	-	Os05g0365700 protein [Source:UniProtKB/TrEMBL;Acc:C7J2I5]	Glyco_hydro_1
OS11G0601950	4.23404	1.68508	3.95599	0	0.194688	0	5.54967	0.000141138	0.00488297	-	-	-
OS01G0963000	4.60207	2.28944	10.7496	0	0	0.332779	5.53445	0.000118676	0.00422734	-	Class III peroxidase 22; Os01g0963000 protein; Putative peroxidase; Uncharacterized protein; cDNA clone:006-208-A02, full insert sequence; cDNA clone:J033086I12, full insert sequence [Source:UniProtKB/TrEMBL;Acc:Q94DM2]	-
novel.2513	17.2848	31.5292	20.1872	0	1.49022	0	5.5243	1.38754e-05	0.000685068	-	-	-
OS02G0624300	7.07713	5.63318	6.61238	0.389919	0.162709	0	5.49662	8.73005e-06	0.000458744	-	Os02g0624300 protein; Putative myb protein; cDNA clone:001-110-C03, full insert sequence [Source:UniProtKB/TrEMBL;Acc:Q6K1S6]	Myb_DNA-binding
OS09G0571200	65.2324	23.6014	13.852	0	0.170425	2.05833	5.49323	2.05434e-06	0.000129829	-	Os09g0571200 protein; Putative uncharacterized protein B1331F11.7; cDNA clone:001-105-A01, full insert sequence [Source:UniProtKB/TrEMBL;Acc:Q651B1]	C2
OS03G0634400	5.65444	5.62595	4.4026	0	0	0.327101	5.47974	3.39544e-05	0.0014874	CIPK7	CBL-interacting protein kinase 7 [Source:UniProtKB/Swiss-Prot;Acc:Q75GK4]	Pkinase
OS01G0702700	2.91318	4.83083	2.26822	0	0.223254	0	5.44729	0.000264902	0.00800755	-	Os01g0702700 protein; Uncharacterized protein; cDNA clone:J023084H22, full insert sequence [Source:UniProtKB/TrEMBL;Acc:Q0JK18]	Myb_DNA-binding
OS04G0380300	4.79423	1.30093	0	0.0600321	0.100203	0	5.43952	0.000272916	0.00821836	-	OSJNBb0089B03.12 protein; Os04g0380300 protein; cDNA clone:J013027B10, full insert sequence [Source:UniProtKB/TrEMBL;Acc:Q7XNP9]	-
OS07G0582400	38.1905	12.666	19.2406	0.412575	0.301285	0.953016	5.43125	4.84079e-14	2.40883e-11	-	Putative sorbitol transporter [Source:UniProtKB/TrEMBL;Acc:Q6ZFM7]	Sugar_tr
OS10G0528400	1.5815	4.72059	33.2469	0	0.908996	0	5.42826	0.000728713	0.0177308	-	Glutathione S-transferase GSTU6, putative, expressed; Os10g0528400 protein; Putative glutathione S-transferase; Putative glutathione S-transferase OsGSTU3 [Source:UniProtKB/TrEMBL;Acc:Q9FUE3]	GST_N
OS02G0740600	145.86	15.8319	43.3624	1.09586	1.67672	2.1478	5.42294	3.55142e-10	6.47424e-08	-	Os02g0740600 protein; Putative uncharacterized protein P0516G10.15; cDNA clone:002-135-A10, full insert sequence [Source:UniProtKB/TrEMBL;Acc:Q6Z7S9]	-
OS02G0574500	7.57326	7.5351	11.7932	0.347712	0	0.340746	5.42125	5.97102e-08	5.5493e-06	-	Os02g0574500 protein; Putative monosaccharide transporter 1; cDNA clone:001-017-B07, full insert sequence [Source:UniProtKB/TrEMBL;Acc:Q69S90]	-
OS04G0662400	1.39925	2.7844	0	0	0	0.0809445	5.41577	0.0224458	1	-	OSJNBa0084K01.9 protein; Os04g0662400 protein; cDNA clone:002-148-C10, full insert sequence [Source:UniProtKB/TrEMBL;Acc:Q7XM22]	Auxin_inducible
OS12G0111800	1.28653	2.56009	0	0.177205	0	0	5.41154	0.0260349	1	-	Class III peroxidase 136 [Source:UniProtKB/TrEMBL;Acc:Q5U1F7]	-
OS01G0128700	1.43338	2.85231	0	0.197432	0	0	5.41154	0.0260349	1	-	cDNA clone:006-310-F05, full insert sequence [Source:UniProtKB/TrEMBL;Acc:B7E6J3]	-
OS05G0559800	2.83085	5.63318	0	0.389919	0	0	5.41154	0.0260349	1	-	Os05g0559800 protein; Putative uncharacterized protein OSJNBa0001A14.16 [Source:UniProtKB/TrEMBL;Acc:Q6AT31]	-
OS09G0344400	1.92054	0.955431	0	0	0	0.0555501	5.40408	0.0230146	1	-	Os09g0344400 protein; Putative uncharacterized protein OSJNBb0057I13.37; Putative uncharacterized protein OSJNBb0085I16.3 [Source:UniProtKB/TrEMBL;Acc:Q6EPG9]	-
OS06G0653200	3.66692	8.51303	0	0.336719	0.0702544	0	5.39985	0.000778529	0.0186348	-	Os06g0653200 protein; Putative uncharacterized protein OSJNBa0085J13.15 [Source:UniProtKB/TrEMBL;Acc:Q67WQ5]	-
OS07G0538200	1.85039	0.61369	5.76293	0	0.177258	0	5.39651	0.000544515	0.0142854	-	Os07g0538200 protein; Putative serine/threonine-specific protein kinase; cDNA clone:J033088G15, full insert sequence; cDNA clone:J033131H17, full insert sequence [Source:UniProtKB/TrEMBL;Acc:Q6YVV8]	Pkinase_Tyr
OS04G0405300	41.7785	6.92801	9.75874	0.383636	0	1.04729	5.38703	8.25634e-06	0.000435784	-	OJ000315_02.17 protein; Os04g0405300 protein; cDNA clone:002-170-B08, full insert sequence [Source:UniProtKB/TrEMBL;Acc:Q7XL00]	-
OS02G0571100	121.495	26.1705	38.0339	3.45044	1.43983	0.0724567	5.38403	1.26021e-07	1.07045e-05	CPS2	Ent-copalyl diphosphate synthase 2 [Source:UniProtKB/Swiss-Prot;Acc:Q6Z5I0]	-
OS03G0284650	26.4347	44.2973	58.497	1.14982	0	2.0926	5.38235	2.15305e-07	1.74147e-05	-	-	-
OS07G0690900	3.21913	1.28117	7.51933	0	0	0.260711	5.37402	0.000182253	0.00594934	-	Cell wall protein-like; Os07g0690900 protein [Source:UniProtKB/TrEMBL;Acc:Q8H3Y9]	-
OS06G0666400	150.071	9.21696	47.6041	0.765579	2.02329	2.3579	5.35759	8.33225e-09	1.00237e-06	-	Os06g0666400 protein; Putative uncharacterized protein P0637D03.22 [Source:UniProtKB/TrEMBL;Acc:Q655W4]	-
OS03G0221200	7.40624	5.52669	8.64984	0	0.0532109	0.428439	5.35602	1.04158e-06	7.03261e-05	-	Homocysteine S-methyltransferase 1, putative, expressed; Os03g0221200 protein; cDNA clone:J013128N24, full insert sequence [Source:UniProtKB/TrEMBL;Acc:Q10PU4]	-
OS03G0361700	0	2.81117	4.39977	0	0.162396	0	5.34831	0.0058548	0.0826408	-	Os03g0361700 protein [Source:UniProtKB/TrEMBL;Acc:C7J0Q6]	-
OS12G0576700	0	2.17316	3.40121	0	0.125539	0	5.34831	0.0058548	0.0826408	-	Diphosphonucleotide phosphatase 1, putative, expressed; Os12g0576700 protein [Source:UniProtKB/TrEMBL;Acc:Q2QN73]	Metallophos
OS10G0392900	4.01424	9.98504	0	0	0.115363	0.232218	5.33891	0.00121726	0.0265879	-	Putative uncharacterized protein [Source:UniProtKB/TrEMBL;Acc:A3C4E2]	Lipase_GDSL
OS01G0280500	18.9821	30.2183	11.8237	1.39444	0.436412	0	5.33462	4.32817e-07	3.26667e-05	-	Eukaryotic translation initiation factor 6 [Source:UniProtKB/TrEMBL;Acc:Q5NAB6]	-
OS01G0571300	0	0.957308	11.2371	0.132527	0.0553017	0.111319	5.32752	0.000775765	0.0186348	HSFA6B	Heat stress transcription factor A-6a [Source:UniProtKB/Swiss-Prot;Acc:Q657C0]	HSF_DNA-bind
OS06G0670300	11.4538	1.03601	0	0	0	0.301175	5.32419	0.00506785	0.0752054	-	Os06g0670300 protein; Putative uncharacterized protein P0485A07.2; Putative uncharacterized protein P0686E06.38 [Source:UniProtKB/TrEMBL;Acc:Q653M8]	Myb_DNA-binding
OS01G0863500	3.82607	1.9034	4.46852	0	0.219911	0	5.307	0.00400582	0.063714	-	Os01g0863500 protein; Putative uncharacterized protein P0423B08.22; Uncharacterized protein [Source:UniProtKB/TrEMBL;Acc:Q94CV6]	-
OS02G0193200	1.60219	1.59412	7.48489	0.220685	0	0.0926845	5.30304	0.00204207	0.0395384	-	Os02g0193200 protein; Putative uncharacterized protein P0437H03.118; cDNA, clone: J100043J15, full insert sequence [Source:UniProtKB/TrEMBL;Acc:Q7F8S3]	-
OS06G0133400	41.9775	56.6824	70.0372	0.412996	3.6191	0.346905	5.29412	8.16431e-09	9.87174e-07	-	Os06g0133400 protein; Putative uncharacterized protein 134P10.9a; cDNA, clone: J065024H16, full insert sequence [Source:UniProtKB/TrEMBL;Acc:Q84ZY5]	-
OS06G0294600	6.74337	0.838674	0	0	0.145346	0.0487617	5.29019	0.00147888	0.0308737	-	Os06g0294600 protein; Putative cytochrome P450 monooxygenase [Source:UniProtKB/TrEMBL;Acc:Q5ZA77]	p450
OS12G0210400	0.459847	1.83012	1.07412	0	0	0.0798044	5.27928	0.00208241	0.0400252	-	Leucine Rich Repeat family protein, expressed; Os12g0210400 protein; cDNA clone:J013159D03, full insert sequence [Source:UniProtKB/TrEMBL;Acc:Q2QW32]	Pkinase_Tyr
OS05G0587700	0	0	6.93298	0	0.170597	0	5.27858	0.0270368	0.19264	-	-	-
OS09G0400500	8.43567	2.09829	6.56808	0	0.161619	0.243995	5.27658	2.68662e-07	2.12944e-05	-	Os09g0400500 protein; cDNA, clone: J100074D03, full insert sequence [Source:UniProtKB/TrEMBL;Acc:Q0J1Z3]	LRRNT_2
OS07G0684800	14.2729	4.43779	4.16736	0	0	0.567643	5.27556	0.000155033	0.00523383	-	NAC transcription factor 15; Os07g0684800 protein; Putative GRAB2 protein(Geminivirus Rep A-binding); cDNA clone:001-200-F06, full insert sequence; cDNA clone:J033072L16, full insert sequence [Source:UniProtKB/TrEMBL;Acc:Q6Z4N0]	NAM
OS01G0681000	9.70023	0	0	0.308331	0	0	5.25369	0.0254935	0.186594	-	Os01g0681000 protein; Putative uncharacterized protein P0019E03.16; cDNA clone:J013111A08, full insert sequence [Source:UniProtKB/TrEMBL;Acc:Q5QLE2]	-
OS07G0170900	0	0.734947	3.4508	0	0	0.0854617	5.25303	0.0146472	0.141164	-	Os07g0170900 protein; cDNA clone:002-103-D11, full insert sequence [Source:UniProtKB/TrEMBL;Acc:Q0D8B6]	-
OS02G0582800	12.6113	29.8008	18.4111	0	0.090607	1.45908	5.25159	5.3301e-06	0.000301475	-	Os02g0582800 protein; Putative uncharacterized protein OSJNBa0016D04.19; cDNA clone:002-140-A10, full insert sequence [Source:UniProtKB/TrEMBL;Acc:Q6EPT2]	-
OS04G0659300	68.963	0	7.00372	0	0.775522	1.21417	5.24854	0.000544917	0.0142854	-	DUF26-like protein; OSJNBa0011F23.18 protein; OSJNBa0015K02.5 protein; Os04g0659300 protein; Putative receptor-like protein kinase; Receptor-like protein kinase; cDNA clone:006-211-C11, full insert sequence [Source:UniProtKB/TrEMBL;Acc:Q8S3P3]	-
OS06G0217900	1.75115	6.09813	2.04519	0.241202	0.10065	0	5.24779	0.000141724	0.00489608	-	-	Cyclin_C
OS03G0734200	172.019	36.4751	6.58699	6.21476	0	0	5.24687	0.0463933	0.249221	-	Expressed protein; Os03g0734200 protein; cDNA clone:J033115G14, full insert sequence [Source:UniProtKB/TrEMBL;Acc:Q10DC1]	-
OS01G0713200	4.99732	8.70125	75.8737	2.40914	0	0.289087	5.23837	0.000200164	0.00641698	-	Beta-1,3-glucanase; Os01g0713200 protein; Uncharacterized protein; cDNA clone:001-034-G03, full insert sequence; cDNA clone:006-301-D12, full insert sequence; cDNA clone:006-308-D11, full insert sequence [Source:UniProtKB/TrEMBL;Acc:Q7F354]	Glyco_hydro_17
OS02G0571300	3.05344	3.54439	5.94358	0.420578	0	0	5.21495	0.000329474	0.00953384	KSL5	Ent-pimara-8(14),15-diene synthase [Source:UniProtKB/Swiss-Prot;Acc:Q6Z5J6]	-
OS04G0444300	0	1.1236	2.63784	0	0.0649083	0	5.21324	0.0304922	0.203559	ARGOS	OSJNBa0027P08.2 protein; OSJNBa0058G03.5 protein; Os04g0444300 protein; cDNA clone:J033100F02, full insert sequence [Source:UniProtKB/TrEMBL;Acc:Q7X6L2]	-
OS01G0629600	18.2637	3.02861	26.0705	0	0.466551	0.763047	5.2003	6.19548e-07	4.4493e-05	-	Carboxypeptidase C-like; Os01g0629600 protein; cDNA clone:J023078D08, full insert sequence [Source:UniProtKB/TrEMBL;Acc:Q9FP87]	Peptidase_S10
OS08G0299400	0	3.26054	10.2062	0.451379	0	0	5.19811	0.00800075	0.0989612	MGD2	Probable monogalactosyldiacylglycerol synthase 2, chloroplastic [Source:UniProtKB/Swiss-Prot;Acc:Q6UTZ2]	-
OS04G0635000	2.64247	0	6.17235	0	0.151881	0	5.19364	0.0312994	0.206735	-	OSJNBa0043L09.18 protein; Os04g0635000 protein; cDNA clone:001-105-B06, full insert sequence [Source:UniProtKB/TrEMBL;Acc:Q7XQS9]	-
OS05G0442000	0	10.3308	0	0	0.298395	0	5.18037	0.0345299	0.215911	-	Os05g0442000 protein [Source:UniProtKB/TrEMBL;Acc:C7J270]	-
OS01G0760000	76.594	96.9921	40.6614	0	1.80098	4.22944	5.16544	3.29801e-08	3.35449e-06	-	-	-
OS01G0837000	22.3372	22.2247	20.1971	0.893238	0.662645	0.458513	5.16483	1.69395e-23	5.73499e-20	-	Ankyrin-like protein [Source:UniProtKB/TrEMBL;Acc:Q5QMH5]	-
OS07G0537900	8.71936	1.85902	0	0	0	0.28823	5.16124	0.00337413	0.0566313	-	Serine/threonine kinase receptor-like protein [Source:UniProtKB/TrEMBL;Acc:Q7F1L4]	Pkinase_Tyr
OS09G0460700	8.32415	2.76074	0	0	0.318964	0	5.15573	0.00535464	0.0783331	-	Os09g0460700 protein; Putative PrMC3; cDNA clone:002-142-C08, full insert sequence [Source:UniProtKB/TrEMBL;Acc:Q67J05]	Abhydrolase_3
OS01G0198900	19.5523	23.6224	6.52438	0.192365	1.20407	0.0807906	5.15122	7.47006e-07	5.28457e-05	-	Os01g0198900 protein; Putative uncharacterized protein B1046G12.28; cDNA clone:001-022-B09, full insert sequence; cDNA clone:J023088J12, full insert sequence [Source:UniProtKB/TrEMBL;Acc:Q8S2Q8]	-
OS05G0135450	18.9576	0	0	0	0.544811	0	5.13276	0.0371417	0.223918	-	-	-
OS07G0539300	4.93853	4.29944	0	0.340115	0	0	5.13094	0.00430824	0.0669586	-	Putative beta-1,3-glucanase [Source:UniProtKB/TrEMBL;Acc:Q6YVU3]	Glyco_hydro_17
OS09G0332700	10.2527	13.2614	2.39485	0.28244	0.147323	0.385517	5.12518	1.02774e-10	2.13652e-08	-	Os09g0332700 protein [Source:UniProtKB/TrEMBL;Acc:C7J764]	ABC_tran
OS09G0554300	9.221	11.4682	7.17955	0.740888	0.132499	0.133355	5.1118	3.7283e-09	4.99191e-07	-	Os09g0554300 protein [Source:UniProtKB/TrEMBL;Acc:Q0IZR4]	-
OS04G0205200	0	1.70672	12.0204	0	0.394376	0	5.10351	0.00719513	0.0934464	-	OSJNBa0052O21.7 protein; Os04g0205200 protein [Source:UniProtKB/TrEMBL;Acc:Q7XWK9]	NB-ARC
OS01G0940700	0	4.50828	5.29194	0	0	0.262118	5.09749	0.00744384	0.0947939	-	Os01g0940700 protein; Putative beta-1,3-glucanase [Source:UniProtKB/TrEMBL;Acc:Q5JKK9]	Glyco_hydro_17
OS01G0625900	8.40751	19.8672	2.45481	0	0.483238	0.425566	5.0963	1.11706e-06	7.33332e-05	-	Os01g0625900 protein; Putative uncharacterized protein P0006C01.17; Uncharacterized protein; cDNA clone:001-117-G11, full insert sequence [Source:UniProtKB/TrEMBL;Acc:Q5ZEA2]	-
OS04G0451700	2.49866	27.3468	11.6729	0.688327	0.718076	0	5.09549	0.000135701	0.00474335	-	Os04g0451700 protein; cDNA clone:J023002B05, full insert sequence [Source:UniProtKB/TrEMBL;Acc:Q0JCS6]	-
OS10G0360800	8.56027	0	1.05238	0.310285	0.0258957	0	5.09198	0.00373314	0.0610304	-	Putative uncharacterized protein [Source:UniProtKB/TrEMBL;Acc:A3C3Z2]	LRRNT_2
OS08G0384500	17.3803	14.987	6.76621	0.0797982	0.233092	0.837852	5.08957	1.64731e-09	2.43998e-07	-	Os08g0384500 protein [Source:UniProtKB/TrEMBL;Acc:Q0J5Z9]	ABC_tran
OS05G0145100	3.58782	3.56974	0	0	0.206217	0	5.07648	0.0171706	0.155079	-	Os05g0145100 protein; Putative uncharacterized protein OSJNBb0015A05.4; cDNA clone:002-135-C05, full insert sequence [Source:UniProtKB/TrEMBL;Acc:Q6AUI0]	-
OS07G0298400	5.42145	16.1824	0	0.746746	0.155804	0	5.06735	0.0027562	0.0490384	-	Os07g0298400 protein; Putative uncharacterized protein P0680C01.25; cDNA, clone: J065215C20, full insert sequence [Source:UniProtKB/TrEMBL;Acc:Q6YSU3]	-
OS05G0563950	4.54864	1.50858	0	0	0.174295	0	5.0632	0.0207237	0.169122	-	Os05g0564000 protein [Source:UniProtKB/TrEMBL;Acc:C7J2T9]	-
OS03G0322200	34.5697	4.91365	23.0711	1.70057	0.425777	0.142843	5.05333	5.76585e-06	0.000322276	-	Expressed protein; Os03g0322200 protein; cDNA clone:001-109-E12, full insert sequence [Source:UniProtKB/TrEMBL;Acc:Q10M60]	-
OS05G0550800	7.17962	8.44226	4.57373	0.179803	0.450177	0.0377573	5.02902	7.08499e-08	6.53336e-06	-	Os05g0550800 protein [Source:UniProtKB/TrEMBL;Acc:Q0DG65]	Pkinase_Tyr
OS02G0217900	11.8349	0	0	0.465749	0	0	5.01841	0.0459267	0.248327	HSP19.0	19.0 kDa class II heat shock protein [Source:UniProtKB/Swiss-Prot;Acc:Q6Z6L5]	-
OS11G0695800	0.824242	4.10045	0	0.0567653	0.118437	0	5.01527	0.00141146	0.0297599	-	Leucine Rich Repeat, putative [Source:UniProtKB/TrEMBL;Acc:Q53QA7]	Pkinase_Tyr
OS08G0342300	0.806152	1.20314	2.82455	0.0555194	0.0463351	0.0466347	5.0106	2.52132e-05	0.00115576	-	Os08g0342300 protein; Putative brassinosteroid receptor [Source:UniProtKB/TrEMBL;Acc:Q6ZCZ2]	LRRNT_2
OS11G0182200	14.7808	16.6672	32.2237	0	0.792918	1.14006	4.99869	6.71584e-09	8.4211e-07	-	Putative uncharacterized protein [Source:UniProtKB/TrEMBL;Acc:A3C994]	-
OS11G0114300	31.1494	28.4097	24.2532	0	0	2.55275	4.99776	0.000202804	0.00646761	-	Expressed protein; Os11g0114200 protein; cDNA clone:002-102-B05, full insert sequence [Source:UniProtKB/TrEMBL;Acc:Q2RBE5]	-
OS01G0257300	1.87161	0	17.487	0	0	0.541348	4.99043	0.0132651	0.132758	RAA1	Flowering-promoting factor 1-like protein 1 [Source:UniProtKB/Swiss-Prot;Acc:Q9LGE3]	-
OS12G0478200	31.7939	41.6233	128.987	2.30488	1.05798	3.29125	4.98275	2.62704e-11	6.22583e-09	-	Os12g0478100 protein [Source:UniProtKB/TrEMBL;Acc:C7JA48]	GRAM
OS03G0727600	11.1869	19.2929	10.4523	0.4109	0	0.949146	4.97446	3.58129e-06	0.000211285	ACC1	1-aminocyclopropane-1-carboxylate synthase 1 [Source:UniProtKB/Swiss-Prot;Acc:Q10DK7]	Aminotran_1_2
novel.498	20.0918	19.9906	0	0.345928	0	1.01699	4.96854	0.000568624	0.0147599	-	-	-
EPlOSAG00000053095	16.8875	16.8024	78.8925	4.65214	0	0	4.96701	0.00909512	0.10729	-	-	-
OS09G0431300	0	2.18507	2.56489	0	0	0.127043	4.95956	0.0248215	0.184172	-	-	Myb_DNA-binding
OS06G0489900	5.39358	3.21984	0	0.148582	0.186004	0	4.95864	0.00166611	0.033633	-	Putative uncharacterized protein P0664F03.2 [Source:UniProtKB/TrEMBL;Acc:Q656D5]	-
OS04G0655300	21.2099	9.12562	13.3899	0	0.263584	1.12747	4.9553	6.14072e-07	4.42873e-05	-	OSJNBb0022F16.11 protein; Os04g0655300 protein [Source:UniProtKB/TrEMBL;Acc:Q7XTD4]	Pkinase_Tyr
OS12G0123800	23.4066	17.0186	18.9255	0.124	1.39708	0.416626	4.95412	2.19387e-10	4.1594e-08	NAC77	NAC domain-containing protein 77 [Source:UniProtKB/Swiss-Prot;Acc:Q5CD17]	NAM
OS12G0547600	17.0986	8.82126	8.87541	0.0872276	0.145596	0.879224	4.95293	5.43593e-08	5.11215e-06	-	Calmodulin-binding protein, putative, expressed [Source:UniProtKB/TrEMBL;Acc:Q2QP06]	-
OS10G0474100	7.96321	19.0154	0	0.329054	0.22885	0.414594	4.94665	1.24515e-06	8.1068e-05	-	Os10g0474800 protein [Source:UniProtKB/TrEMBL;Acc:Q0IX12]	-
OS05G0464200	75.7927	81.2116	122.565	0.803048	5.69674	2.36088	4.94595	7.60271e-11	1.60872e-08	-	Os05g0464200 protein; Putative uncharacterized protein OJ1280_A04.13; Putative uncharacterized protein OSJNBa0009E21.1 [Source:UniProtKB/TrEMBL;Acc:Q6I5K3]	-
EPlOSAG00000016143	0	18.2726	171.591	0	1.05557	4.24958	4.9396	0.00458048	0.0698089	-	-	-
OS06G0200250	2.87236	4.28683	3.35467	0	0.330189	0	4.9379	0.00247154	0.0453002	-	-	-
OS09G0542900	23.4839	10.2224	20.5704	0	0.168723	1.52832	4.9373	7.87189e-06	0.000424262	-	Os09g0542900 protein; Putative uncharacterized protein P0478E02.19; cDNA clone:J033044N08, full insert sequence [Source:UniProtKB/TrEMBL;Acc:Q7XJ08]	-
OS03G0663400	618.707	142.193	65.1354	11.5227	4.40761	12.5017	4.92364	1.62127e-09	2.41651e-07	-	Os03g0663400 protein; P21 protein, putative, expressed; Putative antifungal thaumatin-like protein; cDNA clone:001-034-E02, full insert sequence; cDNA clone:J033108D14, full insert sequence; cDNA clone:J033115J22, full insert sequence [Source:UniProtKB/TrEMBL;Acc:Q75GX3]	Thaumatin
OS07G0587300	4.46569	6.66479	5.21554	0.615101	0.128337	0	4.89951	0.00142997	0.0300494	-	Os07g0587300 protein; Putative uncharacterized protein OJ1047_C01.8; Putative uncharacterized protein OSJNBb0005G07.102 [Source:UniProtKB/TrEMBL;Acc:Q6ZIQ2]	-
OS01G0200600	13.118	34.2612	15.3206	0	0.0942475	1.99199	4.89318	7.07005e-05	0.0027561	-	Ap21; Os01g0200600 protein; Putative DRE binding factor 2; cDNA clone:002-152-C11, full insert sequence [Source:UniProtKB/TrEMBL;Acc:Q8LRE9]	AP2
OS04G0437300	6.53346	0	0	0.112489	0.140821	0	4.88301	0.0157832	0.147514	-	OSJNBa0006B20.11 protein; Os04g0437300 protein [Source:UniProtKB/TrEMBL;Acc:Q7XV59]	U-box
OS07G0529000	0	4.19458	0	0.0967806	0.0807707	0	4.8707	0.0208488	0.169559	ICL	Isocitrate lyase [Source:UniProtKB/TrEMBL;Acc:Q6Z6M4]	-
OS02G0534400	33.566	8.34922	4.90027	0.577919	1.04502	0.121359	4.86597	3.0822e-07	2.4028e-05	CIN1	Beta-fructofuranosidase, insoluble isoenzyme 1 [Source:UniProtKB/Swiss-Prot;Acc:Q0E0P0]	-
OS04G0112533	0	0.242021	1.13637	0	0.0419433	0	4.84384	0.0239672	0.181044	-	-	-
OS03G0772600	0	0.68791	6.4599	0	0.238435	0	4.83449	0.0164691	0.151397	-	Putative receptor-like kinase [Source:UniProtKB/TrEMBL;Acc:Q7XZX1]	Pkinase_Tyr
OS01G0826800	1.64341	3.27027	3.83873	0	0.283375	0	4.83199	0.00824451	0.100923	-	Os01g0826800 protein; Putative uncharacterized protein P0439E11.30; Uncharacterized protein [Source:UniProtKB/TrEMBL;Acc:Q94D86]	-
OS07G0418500	20.3952	15.0315	17.6443	0.104045	0.434168	1.31093	4.82623	1.46215e-09	2.2071e-07	-	Os07g0418500 protein; Putative cytochrome P450; cDNA clone:J013166A09, full insert sequence [Source:UniProtKB/TrEMBL;Acc:Q8LHV0]	p450
OS01G0264400	73.6207	240.45	123.366	1.10222	3.49558	11.4804	4.81174	1.06558e-08	1.25638e-06	-	Os01g0264400 protein; Putative uncharacterized protein P0453A06.24; Putative uncharacterized protein P0499C11.6; Uncharacterized protein; cDNA clone:002-135-F03, full insert sequence [Source:UniProtKB/TrEMBL;Acc:Q9LDG6]	-
OS01G0847800	4.73939	1.17888	13.838	0.3264	0.408609	0	4.80838	0.000325376	0.00946146	-	Os01g0847800 protein [Source:UniProtKB/TrEMBL;Acc:C7IWJ1]	Aldo_ket_red
OS01G0896400	0	0	25.5154	0	0.941774	0	4.78593	0.0422551	0.238748	-	Os01g0896400 protein; P0696G06.26 protein; Uncharacterized protein; cDNA clone:002-121-E07, full insert sequence [Source:UniProtKB/TrEMBL;Acc:Q8L419]	-
OS03G0757600	1.80937	3.60052	0	0	0.207994	0	4.78415	0.00821085	0.100615	-	Glucosyl transferase, putative, expressed; Os03g0757600 protein; Putative glucosyltransferase; cDNA clone:J033087P16, full insert sequence [Source:UniProtKB/TrEMBL;Acc:Q9AUV4]	UDPGT
OS02G0511600	6.54924	6.51624	5.09929	0.902087	0	0	4.78183	0.0050225	0.0747665	-	Os02g0511600 protein; Putative uncharacterized protein OSJNBa0001A11.22; cDNA clone:002-180-C12, full insert sequence [Source:UniProtKB/TrEMBL;Acc:Q6K781]	-
OS03G0346200	111.074	140.655	23.5864	0	2.90192	7.30169	4.77083	4.6628e-06	0.00027018	-	Flowering promoting factor-like 1, putative, expressed; Os03g0346200 protein [Source:UniProtKB/TrEMBL;Acc:Q10LJ6]	-
OS04G0533900	4.00603	0.498231	0	0	0.172691	0	4.76054	0.0149188	0.14287	-	Os04g0533900 protein [Source:UniProtKB/TrEMBL;Acc:Q0JBG2]	-
OS10G0202900	4.78052	1.58548	11.1665	0.438976	0.274769	0	4.75891	0.000669419	0.0165428	-	Putative uncharacterized protein OSJNBa0004P12.4 [Source:UniProtKB/TrEMBL;Acc:Q8S645]	-
OS02G0575000	290.562	526.904	377.665	16.7833	13.7376	16.8086	4.75809	6.51478e-32	5.14646e-28	-	Os02g0575000 protein; Putative uncharacterized protein P0703B01.16; cDNA clone:J023087D21, full insert sequence [Source:UniProtKB/TrEMBL;Acc:Q69S83]	-
EPlOSAG00000024200	50.2295	24.9882	29.3318	0	0	3.63212	4.75348	0.00316822	0.0540741	-	-	-
OS02G0455400	83.6364	33.286	22.792	0	1.36203	3.87059	4.74581	4.74576e-06	0.00027421	-	Putative uncharacterized protein OSJNBa0008C07.28; Putative uncharacterized protein OSJNBa0063K04.4 [Source:UniProtKB/TrEMBL;Acc:Q6K3B3]	-
OS06G0542300	9.54034	12.6564	0	0	0	0.827841	4.74543	0.0063485	0.0868165	-	Copper-binding protein-like; Os06g0542300 protein; cDNA, clone: J100052L04, full insert sequence [Source:UniProtKB/TrEMBL;Acc:Q5Z6Y0]	HMA
OS03G0227900	6.53813	6.50519	0	0	0	0.486284	4.74193	0.00626807	0.0859646	-	Os03g0227900 protein [Source:UniProtKB/TrEMBL;Acc:Q0DTS5]	Pkinase
OS03G0777000	35.5792	2.08235	2.44432	0	0.601466	0.908031	4.73472	0.00030062	0.00892052	-	NAC-domain containing protein 9, putative, expressed; Os03g0777000 protein; Putative NAC domain protein; Putative NAM (No apical meristem) protein [Source:UniProtKB/TrEMBL;Acc:Q8S7I7]	NAM
OS07G0468100	10.6852	5.31567	9.35952	0	0.767689	0.15453	4.72608	2.01879e-05	0.000954958	-	Os07g0468100 protein; Putative glutathione-S-transferase; cDNA clone:001-204-E06, full insert sequence; cDNA clone:J023025D08, full insert sequence [Source:UniProtKB/TrEMBL;Acc:Q69RL1]	-
OS02G0173200	252.561	137.762	134.757	3.17856	4.49493	12.7562	4.72584	1.52746e-13	6.70357e-11	-	Os02g0173200 protein; Putative uncharacterized protein OSJNBa0073A21.9 [Source:UniProtKB/TrEMBL;Acc:Q6H515]	-
OS07G0663800	126.705	19.8308	9.97623	3.92186	0.245482	2.22362	4.71865	1.23915e-05	0.000618246	-	Os07g0663800 protein; Putative sex determination protein tasselseed 2; cDNA clone:001-040-G03, full insert sequence [Source:UniProtKB/TrEMBL;Acc:Q7XAN4]	-
OS08G0356500	1.85663	0.615758	8.67352	0.170487	0	0.250607	4.71766	0.000693132	0.01704	-	Os08g0356500 protein; Putative uncharacterized protein B1104G07.27; Putative uncharacterized protein P0426E02.5 [Source:UniProtKB/TrEMBL;Acc:Q6YZN3]	-
OS01G0699600	21.212	5.55399	2.60777	0	0	1.09792	4.71633	0.00243729	0.0448806	-	Os01g0699600 protein [Source:UniProtKB/TrEMBL;Acc:Q0JK34]	Pkinase
OS03G0182000	0.88241	5.26778	0	0	0.253591	0	4.69752	0.0187459	0.161843	-	-	FMO-like
OS07G0656300	2.04911	4.07757	0	0	0.235553	0	4.69748	0.0447691	1	-	Putative uncharacterized protein [Source:UniProtKB/TrEMBL;Acc:A3BMZ6]	-
OS04G0479900	0	1.47956	10.4205	0	0.427357	0	4.69075	0.022538	0.176506	-	OSJNBa0044K18.29 protein [Source:UniProtKB/TrEMBL;Acc:Q7XK15]	-
OS06G0125800	20.8497	41.4894	19.4806	1.34019	0.239676	1.84939	4.68486	1.33999e-08	1.53141e-06	-	E3 ligase; Os06g0125800 protein; Zinc finger protein-like; cDNA clone:006-205-F10, full insert sequence; cDNA clone:J013144A04, full insert sequence [Source:UniProtKB/TrEMBL;Acc:Q9LWV9]	-
OS12G0592900	54.224	12.8454	42.2193	0	2.22616	1.94181	4.68154	1.13271e-06	7.41551e-05	-	Expressed protein; Os12g0592900 protein; cDNA clone:001-125-F07, full insert sequence; cDNA clone:002-188-E08, full insert sequence [Source:UniProtKB/TrEMBL;Acc:Q2QMS6]	-
OS04G0415100	1.22028	4.85651	0	0.33616	0	0	4.6809	0.0338122	0.21357	-	Os04g0415100 protein [Source:UniProtKB/TrEMBL;Acc:Q0JDB5]	-
OS06G0158100	13.7426	6.21518	0	0	0.359038	0.433631	4.6789	0.000231935	0.00719453	-	Os06g0158100 protein; Transcription factor WRKY35 [Source:UniProtKB/TrEMBL;Acc:Q5VMX9]	WRKY
OS05G0261700	2.11397	0.841329	0	0	0.121505	0	4.6703	0.0143872	0.139809	-	Os05g0261700 protein [Source:UniProtKB/TrEMBL;Acc:Q0DJL8]	-
OS01G0864500	18.27	15.1483	21.3378	0	0	2.11378	4.66607	0.000908045	0.0209897	-	Os01g0864500 protein; Putative harpin inducing protein; cDNA clone:J013135B08, full insert sequence [Source:UniProtKB/TrEMBL;Acc:Q94CU7]	-
OS12G0629600	85.2913	8.21241	32.1332	1.51587	0.948829	2.70573	4.65895	5.85289e-07	4.24182e-05	-	-	Thaumatin
OS05G0522600	32.5797	9.76908	17.7221	0.553254	0.256518	1.62651	4.65893	5.3246e-09	6.82096e-07	-	Putative uncharacterized protein OJ1087_C03.13; Putative uncharacterized protein OSJNBa0075A10.6 [Source:UniProtKB/TrEMBL;Acc:Q5W675]	-
OS11G0126900	14.221	4.42169	0	0.122425	0.306518	0.359916	4.64418	3.35404e-05	0.00147199	-	Os11g0126900 protein [Source:UniProtKB/TrEMBL;Acc:Q0IUZ3]	NAM
OS01G0639600	126.225	19.2343	39.8432	0.783158	3.79091	3.0918	4.63976	1.56506e-08	1.74955e-06	-	Os01g0639600 protein; Putative uncharacterized protein P0004A09.33; cDNA clone:J013088M21, full insert sequence [Source:UniProtKB/TrEMBL;Acc:Q94CX7]	-
OS05G0548200	0.986048	1.96216	0	0	0	0.114083	4.63792	0.0482115	1	-	Os05g0548200 protein; Putative transcription initiation factor TFIIB; cDNA clone:002-129-G01, full insert sequence [Source:UniProtKB/TrEMBL;Acc:Q5KQD1]	TFIIB_Zn_Ribbon
OS11G0144900	5.04191	12.0396	1.1777	0.347234	0.405711	0.0875	4.63774	9.33499e-07	6.41246e-05	-	Expressed protein; Os11g0144900 protein; cDNA clone:J023039E10, full insert sequence [Source:UniProtKB/TrEMBL;Acc:Q2RAN1]	-
OS11G0208300	0	1.05015	4.93078	0.290759	0	0	4.6264	0.0397998	0.231805	-	-	-
OS07G0686600	2.5596	1.27335	0	0	0	0.148069	4.62619	0.0492628	1	-	Os07g0686600 protein; Putative uncharacterized protein OJ1150_E04.113; Putative uncharacterized protein OJ1200_C08.117; cDNA clone:002-144-B10, full insert sequence [Source:UniProtKB/TrEMBL;Acc:Q8LIG8]	-
OS02G0821400	5.40814	9.86497	0	0.372457	0.362651	0	4.62001	0.000864195	0.020158	-	Os02g0821400 protein; Receptor protein kinase-like; cDNA clone:J023055C13, full insert sequence [Source:UniProtKB/TrEMBL;Acc:Q6K703]	Pkinase
OS01G0794650	16.508	21.8998	32.1332	3.4107	0	0	4.61668	0.00260317	0.0469502	-	-	-
OS07G0617000	33.5875	13.3673	17.9325	1.18962	1.70987	0	4.61408	1.93743e-05	0.000918302	-	EREB-like protein; Os07g0617000 protein; cDNA clone:006-205-F01, full insert sequence; cDNA clone:006-206-B03, full insert sequence; cDNA clone:J013090P08, full insert sequence [Source:UniProtKB/TrEMBL;Acc:Q7X826]	AP2
OS10G0529500	16.9655	0	7.92569	0	0	0.981428	4.60944	0.0145606	0.140822	-	Glutathione S-transferase GSTU6, putative, expressed; Os10g0529500 protein; Putative glutathione S-transferase; cDNA, clone: J100065O13, full insert sequence [Source:UniProtKB/TrEMBL;Acc:Q8S710]	-
OS01G0128100	1.39086	1.84514	0	0	0	0.134099	4.60088	0.014852	0.142443	-	Os01g0128100 protein [Source:UniProtKB/TrEMBL;Acc:Q0JR05]	-
OS01G0951500	0.806373	0.80231	7.53419	0.444277	0	0	4.59626	0.0125904	0.128946	-	Os01g0951500 protein; Putative cytochrome P450-dependent fatty acid hydroxylase [Source:UniProtKB/TrEMBL;Acc:Q5JKW8]	p450
novel.751	33.8812	3.06459	32.3757	0	1.5048	1.33635	4.5956	3.67901e-05	0.00159686	-	-	-
OS08G0482600	51.2105	100.148	123.744	0	0.304492	11.2369	4.59379	0.000514129	0.0136443	-	Os08g0482600 protein; Putative blue copper protein; cDNA clone:001-118-G07, full insert sequence [Source:UniProtKB/TrEMBL;Acc:Q6ZFF2]	Cu_bind_like
OS09G0456800	46.0009	38.2966	26.3143	1.16378	1.94252	1.73785	4.58848	2.58175e-21	6.11849e-18	HSFB1	Heat stress transcription factor B-1 [Source:UniProtKB/Swiss-Prot;Acc:Q67TP9]	HSF_DNA-bind
novel.2478	7.35832	2.44042	0	0	0.422934	0	4.58805	0.0363211	0.221184	-	PF12854:PPR repeat	-
OS02G0288600	0	40.6058	285.985	4.216	0.469143	9.79765	4.5762	0.0248069	0.184172	BURP4	BURP domain-containing protein 4 [Source:UniProtKB/Swiss-Prot;Acc:Q0E1Z0]	-
OS05G0126800	1.52725	22.7933	7.13477	0	1.4045	0	4.57604	0.00537007	0.0784619	-	Os05g0126800 protein [Source:UniProtKB/TrEMBL;Acc:Q0DL29]	-
OS11G0536400	133.565	88.5945	228.788	9.81179	1.02358	9.27182	4.57387	1.52478e-07	1.25911e-05	-	-	-
OS04G0209200	12.6004	2.86559	3.36371	0.247939	0.0827697	0.499829	4.56644	5.53104e-07	4.03324e-05	-	Os04g0209200 protein [Source:UniProtKB/TrEMBL;Acc:Q0JES2]	ABC_membrane
OS01G0741900	9.96752	10.5785	10.8651	0.366111	0.0381935	0.961009	4.56407	1.97991e-06	0.000125459	IAA6	Auxin-responsive protein IAA6 [Source:UniProtKB/Swiss-Prot;Acc:Q8LQ74]	-
OS01G0793800	39.9626	4.67779	10.9818	0	0.675566	1.63184	4.56374	0.000136278	0.00475647	-	Os01g0793800 protein; Putative uncharacterized protein P0684C02.8; Uncharacterized protein; cDNA clone:002-175-G02, full insert sequence [Source:UniProtKB/TrEMBL;Acc:Q8S1L0]	-
OS01G0859100	0	1.67928	5.91354	0	0	0.292906	4.5524	0.0213438	0.172226	-	Os01g0859100 protein; cDNA clone:002-107-G07, full insert sequence [Source:UniProtKB/TrEMBL;Acc:Q0JHK0]	-
OS02G0579800	62.7741	89.2254	94.2617	2.67628	1.71812	6.57108	4.54031	8.03014e-13	2.92779e-10	-	Os02g0579800 protein; Putative ORFX [Source:UniProtKB/TrEMBL;Acc:Q6EP48]	-
OS02G0654700	45.2413	19.1307	50.196	1.71366	0	3.40228	4.53634	7.10369e-05	0.00276358	-	Os02g0654700 protein; Putative AP2-related transcription factor; cDNA clone:001-205-B11, full insert sequence [Source:UniProtKB/TrEMBL;Acc:Q6H7H6]	AP2
OS03G0285300	32.3227	81.8613	68.6365	1.21421	0.675566	6.1194	4.53236	7.95043e-07	5.56545e-05	-	Expressed protein; Os03g0285300 protein; Putative uncharacterized protein OSJNBa0013D02.11; cDNA, clone: J075176F18, full insert sequence [Source:UniProtKB/TrEMBL;Acc:Q8GZZ1]	-
OS02G0139900	2.21601	1.10242	5.17621	0.457846	0	0	4.52916	0.0126931	0.129606	-	Os02g0139900 protein [Source:UniProtKB/TrEMBL;Acc:Q0E425]	-
OS01G0695800	57.843	21.3763	7.72064	0	1.42484	2.39009	4.52641	2.27177e-05	0.00104541	-	Os01g0695800 protein [Source:UniProtKB/TrEMBL;Acc:Q0JK51]	ABC_tran
OS06G0147300	19.3636	4.81651	5.65375	0	0	1.26017	4.51932	0.00483379	0.0727794	-	Os06g0147300 protein; Putative uncharacterized protein P0036F10.31 [Source:UniProtKB/TrEMBL;Acc:Q5VP41]	-
OS04G0527000	117.976	161.058	192.259	4.15696	9.38286	8.01509	4.51733	1.98905e-21	5.2376e-18	-	OSJNBa0038O10.18 protein; Os04g0527000 protein; cDNA clone:006-208-C06, full insert sequence; cDNA clone:J013033A11, full insert sequence; cDNA clone:J023051E03, full insert sequence [Source:UniProtKB/TrEMBL;Acc:Q7XKJ0]	GRAM
OS08G0448000	16.3411	10.3465	3.46999	1.33002	0.213462	0	4.51715	0.000281954	0.00847972	4CL5	Probable 4-coumarate--CoA ligase 5 [Source:UniProtKB/Swiss-Prot;Acc:Q6ZAC1]	AMP-binding
OS10G0536400	30.7305	36.3996	54.6904	1.00781	0.252328	4.148	4.51542	1.05822e-06	7.10443e-05	-	Os10g0536400 protein; Oxidoreductase, 2OG-Fe oxygenase family protein, expressed; cDNA clone:006-304-B08, full insert sequence [Source:UniProtKB/TrEMBL;Acc:Q109B6]	-
OS02G0612200	5.93792	0.844001	0	0	0	0.294428	4.5103	0.0241933	0.181615	-	Os02g0612200 protein; Putative uncharacterized protein OJ1004_A05.23 [Source:UniProtKB/TrEMBL;Acc:Q6K632]	NB-ARC
OS09G0526600	8.34385	6.91817	4.87244	0.191546	0.239789	0.482679	4.50841	6.2241e-09	7.84601e-07	HSFB2C	Heat stress transcription factor B-2c [Source:UniProtKB/Swiss-Prot;Acc:Q652B0]	HSF_DNA-bind
OS10G0545500	29.9839	29.8328	43.7733	0.258123	0.75398	3.46905	4.50799	4.04112e-07	3.07944e-05	-	-	-
OS02G0193300	11.738	7.78594	4.56967	1.34732	0	0	4.50631	0.00636113	0.086839	-	Os02g0193300 protein; Putative uncharacterized protein P0437H03.120; cDNA clone:002-140-G11, full insert sequence [Source:UniProtKB/TrEMBL;Acc:Q7F8S2]	-
OS05G0545400	49.4395	85.5485	75.3144	2.51665	2.84163	4.35217	4.50258	1.52544e-20	2.78087e-17	-	Os05g0545400 protein [Source:UniProtKB/TrEMBL;Acc:Q0DG97]	Pkinase
OS03G0346150	15.798	47.1551	9.22533	0	0	3.19861	4.49699	0.00400473	0.063714	-	-	-
OS12G0583700	14.6312	15.7706	2.84799	0.335881	0.770874	0.493728	4.49591	8.90025e-08	7.95951e-06	-	Os12g0583700 protein; Zinc finger, C2H2 type family protein, expressed [Source:UniProtKB/TrEMBL;Acc:Q2QN06]	-
OS05G0423701	0	5.57092	2.61572	0.462732	0	0	4.49165	0.0349581	0.217219	-	-	-
OS06G0558300	0.860698	0.856362	2.01044	0	0.148411	0	4.49045	0.0220044	0.174759	-	Putative NIC2 [Source:UniProtKB/TrEMBL;Acc:Q5Z7G9]	MatE
OS07G0162400	36.4949	9.37057	13.7493	0.648616	0.676649	1.43015	4.4877	6.91636e-09	8.62689e-07	-	Os07g0162400 protein; Putative cell death associated protein; cDNA clone:006-306-D11, full insert sequence [Source:UniProtKB/TrEMBL;Acc:Q8GSJ3]	Abhydrolase_3
OS06G0501900	22.7649	6.09813	6.13556	0.723605	1.0065	0	4.47997	0.000112552	0.00403534	-	Os06g0501900 protein; Putative Cyt-P450 monooxygenase [Source:UniProtKB/TrEMBL;Acc:Q652X9]	p450
OS07G0687900	11.4864	6.23373	26.8302	1.00681	0.240073	0.845688	4.47549	1.32737e-07	1.12347e-05	-	Os07g0687900 protein; WSI76 protein induced by water stress; cDNA clone:002-121-E05, full insert sequence; cDNA clone:J013033D21, full insert sequence [Source:UniProtKB/TrEMBL;Acc:Q40710]	Glyco_transf_8
OS05G0499600	1.76801	3.51819	0	0	0.254049	0	4.47533	0.0224343	0.176174	-	Os05g0499600 protein; Putative betanidin-5-O-glucosyltransferase; cDNA clone:J033129D17, full insert sequence [Source:UniProtKB/TrEMBL;Acc:Q6AUW7]	UDPGT
OS03G0188200	2.35262	4.68154	0	0	0.338053	0	4.47533	0.0224343	0.176174	-	E3 ubiquitin-protein ligase Os03g0188200 [Source:UniProtKB/Swiss-Prot;Acc:Q8H7N9]	-
OS10G0535800	62.7741	17.8451	17.4559	0	0.859062	3.54492	4.47482	5.1735e-05	0.0021121	-	Putative uncharacterized protein OSJNBb0060I05.12; cDNA, clone: J100071P13, full insert sequence [Source:UniProtKB/TrEMBL;Acc:Q8W2X9]	-
OS04G0517100	28.0231	31.8651	43.0147	0.441129	0.828351	3.42746	4.47171	1.11654e-08	1.30349e-06	MYB4	Myb-related protein Myb4 [Source:UniProtKB/Swiss-Prot;Acc:Q7XBH4]	-
OS02G0571000	7.8209	5.55821	0	0	0.642173	0	4.46883	0.0120242	0.125591	-	-	-
OS04G0627900	22.3576	41.312	78.3351	1.97969	1.19326	3.41814	4.46804	2.16906e-10	4.14552e-08	-	Os04g0627900 protein [Source:UniProtKB/TrEMBL;Acc:Q0J9W8]	SUI1
OS02G0134200	42.8866	28.9058	9.69442	0	1.27225	2.48092	4.46012	1.00741e-05	0.000519015	-	Os02g0134200 protein; Putative uncharacterized protein P0030G11.22; Putative uncharacterized protein P0585B01.7 [Source:UniProtKB/TrEMBL;Acc:Q6Z6I0]	-
OS02G0797100	0	0	21.0219	0.309905	0.646598	0	4.45775	0.0318892	0.20848	-	Os02g0797100 protein; Putative ethylene response factor 1 [Source:UniProtKB/TrEMBL;Acc:Q6KAJ7]	AP2
OS07G0190000	75.2786	20.8903	14.3541	0	2.35471	2.81429	4.45292	8.75336e-05	0.00326687	-	Probable 1-deoxy-D-xylulose-5-phosphate synthase 2, chloroplastic [Source:UniProtKB/Swiss-Prot;Acc:Q6YU51]	-
OS09G0551000	3.57473	0.592786	0	0.24619	0	0	4.45073	0.036567	0.22173	-	-	Pkinase_Tyr
OS01G0609300	29.2173	20.0722	8.93704	0.479091	0.259895	2.01211	4.44086	1.06979e-07	9.28676e-06	-	Pleiotropic drug resistance protein 3 [Source:UniProtKB/Swiss-Prot;Acc:Q0JLC5]	ABC2_membrane
OS07G0575600	5.075	3.78707	2.96358	0.52427	0.145848	0	4.43471	0.000210036	0.00663687	-	Os07g0575600 protein; Putative receptor-type protein kinase LRK1 [Source:UniProtKB/TrEMBL;Acc:Q8LIP2]	Pkinase
OS12G0639800	16.2413	4.97214	0	0	0.502653	0.505903	4.42992	0.000702517	0.0172171	-	Os12g0639800 protein [Source:UniProtKB/TrEMBL;Acc:Q0ILK4]	-
OS04G0581000	2.15902	0	10.0862	0	0.558422	0	4.42056	0.0242382	0.181779	-	Putative uncharacterized protein [Source:UniProtKB/TrEMBL;Acc:B9FC47]	2OG-FeII_Oxy
OS03G0820300	110.493	63.5569	100.817	0.2378	2.18309	10.5865	4.41682	6.41513e-06	0.000352743	-	C2H2 transcription factor; Os03g0820300 protein; Putative Cys2/His2 zinc-finger protein; Zinc finger protein ZFP182; Zinc finger, C2H2 type family protein, expressed; cDNA clone:J013170H07, full insert sequence [Source:UniProtKB/TrEMBL;Acc:Q84T96]	-
OS12G0218100	2.44869	36.5452	17.1591	2.36096	0	0.708264	4.41253	0.0013228	0.0282934	-	cDNA clone:001-112-B09, full insert sequence [Source:UniProtKB/TrEMBL;Acc:Q2QVU4]	-
OS04G0590900	3.2631	4.05833	0	0.112364	0.28133	0	4.41247	0.0044317	0.0683769	-	E3 ubiquitin-protein ligase Os04g0590900 [Source:UniProtKB/Swiss-Prot;Acc:Q7XLY8]	-
OS03G0640000	5.09083	17.2216	19.0261	1.12193	1.05338	0	4.4013	0.000102257	0.0037283	-	Os03g0640000 protein; Patatin-like phospholipase domain containing protein; Patatin-like phospholipase family protein, expressed [Source:UniProtKB/TrEMBL;Acc:Q6ASS6]	-
OS05G0537100	28.0822	26.6707	8.94481	0	0.0733673	2.95366	4.39566	0.000987102	0.0225587	-	Putative uncharacterized protein OJ1741_B01.16; WRKY transcription factor 7 [Source:UniProtKB/TrEMBL;Acc:Q6IES4]	WRKY
OS04G0379600	7.15913	0	13.0064	0.438263	0.182882	0.368129	4.39086	0.000155034	0.00523383	-	Os04g0379600 protein [Source:UniProtKB/TrEMBL;Acc:Q0JDT2]	-
OS10G0450900	92.4293	83.7281	61.225	1.90017	1.42725	8.29966	4.38998	4.15336e-09	5.43815e-07	GRP0.9	Glycine-rich cell wall structural protein 2 [Source:UniProtKB/Swiss-Prot;Acc:A3C5A7]	-
OS02G0300700	65.1809	101.661	90.5277	1.69853	1.62006	9.27367	4.38699	1.95225e-08	2.10302e-06	-	Eukaryotic translation initiation factor 1A; Os02g0300700 protein; cDNA clone:J023012P17, full insert sequence [Source:UniProtKB/TrEMBL;Acc:Q7Y1V3]	-
OS03G0815100	103.402	256.636	265.416	2.66068	9.8618	18.7337	4.38642	2.70041e-09	3.74551e-07	-	NAC transcription factor; NAC-domain containing protein 19, putative, expressed; Os03g0815100 protein; Putative NAC-domain protein; cDNA clone:001-037-H04, full insert sequence; cDNA clone:006-305-E06, full insert sequence; cDNA clone:J013116P10, full insert sequence; cDNA clone:J013120D02, full insert sequence [Source:UniProtKB/TrEMBL;Acc:Q75HE5]	NAM
OS09G0283600	66.4945	71.4102	101.081	5.52442	6.55183	0.488458	4.38101	3.67308e-08	3.70419e-06	-	Os09g0283600 protein; Ubiquitin conjugating enzyme 7 interacting protein 4-like [Source:UniProtKB/TrEMBL;Acc:Q6EPS5]	IBR
OS01G0587400	1.50792	1.00021	0	0.138466	0.0288901	0	4.37711	0.0165395	0.151926	-	Serine/threonine-protein kinase [Source:UniProtKB/TrEMBL;Acc:Q5ZBQ1]	Pkinase
OS02G0179600	61.5554	115.087	71.1013	5.86979	2.76043	4.30437	4.37523	9.965e-20	1.5744e-16	-	Os02g0179600 protein; Putative uncharacterized protein P0544B02.26 [Source:UniProtKB/TrEMBL;Acc:Q6ETK8]	-
OS03G0776400	5.05579	7.04244	2.36189	0.417828	0.406827	0	4.36943	0.000364345	0.0103781	-	Expressed protein; Os03g0776400 protein; Putative uncharacterized protein OSJNBa0070N04.7 [Source:UniProtKB/TrEMBL;Acc:Q8H8M2]	-
OS07G0691300	6.70108	20.002	15.6526	0.692251	0.385157	1.06603	4.3694	5.12467e-07	3.77172e-05	-	Os07g0691300 protein; Putative uncharacterized protein P0034A04.103; Putative uncharacterized protein P0597G07.133 [Source:UniProtKB/TrEMBL;Acc:Q7XI66]	-
OS09G0528200	11.0837	39.2103	31.643	0.508889	1.84039	1.70981	4.36862	4.03432e-09	5.34131e-07	HOX6	Homeobox-leucine zipper protein HOX6 [Source:UniProtKB/Swiss-Prot;Acc:Q651Z5]	HALZ
OS01G0626400	9.84727	1.95953	0	0	0	0.569649	4.3626	0.021326	0.172199	-	DNA-binding protein WRKY2-like; Os01g0626400 protein; Uncharacterized protein; WRKY transcription factor; WRKY transcription factor 11; WRKY16; cDNA clone:002-150-E09, full insert sequence [Source:UniProtKB/TrEMBL;Acc:Q9FE35]	WRKY
OS11G0242600	1.08349	5.39015	7.59253	0	0.249103	0.376069	4.35709	0.000424611	0.0117146	-	Expressed protein; Os11g0242600 protein; Uncharacterized plant-specific domain TIGR01627 family protein, expressed [Source:UniProtKB/TrEMBL;Acc:Q53N85]	-
OS08G0467500	8.81527	13.1563	10.2955	0	0.168892	1.35987	4.35668	0.000182214	0.00594934	-	Os08g0467500 protein; Putative abscisic acid-induced protein [Source:UniProtKB/TrEMBL;Acc:Q6YSC4]	TB2_DP1_HVA22
OS10G0132300	0	10.0537	70.8079	1.11344	0.116156	2.80578	4.35122	0.00289339	0.0507928	-	Jacalin-like lectin domain containing protein, expressed; Os10g0132300 protein; cDNA clone:002-180-H05, full insert sequence [Source:UniProtKB/TrEMBL;Acc:Q33B84]	-
OS09G0417800	41.9775	41.766	0	2.72092	1.41926	0.499951	4.34366	2.72599e-05	0.00123761	-	Os09g0417800 protein; Putative WIZZ; cDNA clone:J013121C08, full insert sequence [Source:UniProtKB/TrEMBL;Acc:Q6EPZ0]	WRKY
OS12G0630200	67.1546	91.2612	65.0401	2.70727	1.88285	6.91683	4.33625	9.03564e-12	2.64365e-09	-	Os12g0630200 protein; P21 protein, putative, expressed [Source:UniProtKB/TrEMBL;Acc:Q2QLS7]	Thaumatin
OS02G0201300	14.475	7.20103	4.22638	0.498444	0.935975	0	4.336	0.000635855	0.0158456	-	Os02g0201300 protein [Source:UniProtKB/TrEMBL;Acc:Q0E300]	-
OS06G0517700	43.3229	73.0905	83.5957	10.3779	0	0.762746	4.33366	0.000816027	0.019262	-	cDNA, clone: J090085H12, full insert sequence [Source:UniProtKB/TrEMBL;Acc:B7F9T5]	-
OS02G0591000	5.34016	2.65663	0	0	0.422037	0	4.3329	0.0168474	0.15386	-	-	-
OS05G0390550	0	0.878491	4.12479	0	0.0507487	0.15323	4.32265	0.0198006	0.165522	-	-	-
OS12G0609900	1.16327	4.62964	13.586	0.801141	0	0.269174	4.32061	0.00186205	0.0369588	-	F-box domain containing protein, expressed [Source:UniProtKB/TrEMBL;Acc:Q2QMC1]	-
OS01G0630300	2.91221	11.5902	27.2097	2.40676	0	0	4.31629	0.0103542	0.115976	-	Os01g0630300 protein; Putative uncharacterized protein OSJNBb0035I14.13; Uncharacterized protein [Source:UniProtKB/TrEMBL;Acc:Q8S2I3]	-
OS02G0763501	1.57472	1.56678	7.35654	0	0	0.455475	4.31061	0.017822	0.157952	-	-	-
OS05G0468700	6.00905	0.747346	0	0	0.129518	0.217259	4.30968	0.00613296	0.0848978	AMT2-1	Ammonium transporter 2 member 1 [Source:UniProtKB/Swiss-Prot;Acc:Q84KJ7]	Ammonium_transp
OS07G0605400	16.6719	39.3963	87.621	3.44456	1.9165	2.29056	4.30669	2.6519e-09	3.71878e-07	-	Os07g0605400 protein; Putative uncharacterized protein OSJNBb0040H10.32; cDNA clone:J013161J19, full insert sequence; cDNA clone:J033119N22, full insert sequence [Source:UniProtKB/TrEMBL;Acc:Q6Z4F5]	-
OS06G0218800	0	10.8397	7.27081	0	0	0.900336	4.30403	0.0257933	0.187617	-	Os06g0218800 protein; Putative uncharacterized protein P0436F11.9; Putative uncharacterized protein P0644A02.33; cDNA clone:001-123-A11, full insert sequence; cDNA clone:J033041B13, full insert sequence [Source:UniProtKB/TrEMBL;Acc:Q69QA5]	-
OS04G0455700	0	19.4046	20.2467	0	2.11737	0	4.30347	0.0218661	0.174146	-	OSJNBa0006M15.15 protein; Os04g0455700 protein [Source:UniProtKB/TrEMBL;Acc:Q7XRF2]	-
OS01G0850900	11.0944	18.9231	0	0.654913	0.364383	0.733477	4.30005	3.00672e-05	0.00134193	-	Os01g0850900 protein; SOUL heme-binding protein-like; cDNA clone:001-122-A04, full insert sequence; cDNA clone:J033112K22, full insert sequence [Source:UniProtKB/TrEMBL;Acc:Q8LQ41]	-
OS02G0756200	19.5374	106.266	63.8903	0.717617	1.87158	7.38403	4.29405	3.35149e-06	0.000199065	-	Putative phi-1 [Source:UniProtKB/TrEMBL;Acc:Q6Z680]	-
novel.136	1.31297	1.30635	21.4681	0	0.603723	0.531673	4.29322	0.00227471	0.0425386	-	-	-
OS12G0127800	0	12.0479	14.1421	0	0.115997	1.16747	4.28391	0.00830404	0.101492	-	cDNA, clone: J080034P09, full insert sequence [Source:UniProtKB/TrEMBL;Acc:B7F9H4]	-
OS03G0323600	62.0794	41.1777	20.7152	2.0359	3.90795	1.02606	4.28279	2.00073e-08	2.14549e-06	-	-	-
OS03G0386500	41.8108	53.2095	45.4245	3.08039	2.6267	2.13745	4.28011	5.87038e-25	2.78244e-21	TPP9	Probable trehalose-phosphate phosphatase 9 [Source:UniProtKB/Swiss-Prot;Acc:Q10KF5]	-
OS01G0591300	4.4209	3.90989	0	0	0.282333	0.170495	4.26735	0.000625648	0.0156736	-	Os01g0591300 protein; Putative cytosolic aldehyde dehydrogenase RF2D [Source:UniProtKB/TrEMBL;Acc:Q94JC6]	-
OS03G0286500	12.7943	39.2503	37.3566	1.02799	0.735377	3.0222	4.26529	3.95951e-08	3.97612e-06	-	Os03g0286500 protein; RNA recognition motif family protein, expressed [Source:UniProtKB/TrEMBL;Acc:Q10N14]	RRM_1
OS02G0763000	3.80625	13.2548	13.3361	0.52427	0	1.10093	4.26255	0.000914746	0.0211086	-	Os02g0763000 protein; Putative PGPS/D12 [Source:UniProtKB/TrEMBL;Acc:Q6Z6F9]	-
OS03G0129100	33.7244	14.5889	17.1249	0.100982	0.463525	2.88395	4.25131	2.09759e-05	0.000982425	-	MLO-like protein [Source:UniProtKB/TrEMBL;Acc:Q9SNK5]	-
OS05G0100600	19.8739	2.89372	1.13224	0	0.139303	1.12163	4.23838	0.00206891	0.0399544	-	Os05g0100600 protein [Source:UniProtKB/TrEMBL;Acc:Q0DLI5]	-
OS04G0476600	0.656484	3.91906	0	0	0.264129	0	4.2357	0.0372779	0.22434	-	Os04g0476600 protein [Source:UniProtKB/TrEMBL;Acc:Q0JCE2]	C2
OS01G0141000	0.972988	0	6.81819	0	0.39147	0	4.23531	0.0424628	0.23943	-	AP2/ERF and B3 domain-containing protein Os01g0141000 [Source:UniProtKB/Swiss-Prot;Acc:Q9AWS0]	B3
OS04G0635100	17.1503	31.2839	26.7068	1.18114	3.12154	0	4.23509	0.000252488	0.00771097	-	OSJNBa0043L09.19 protein; Os04g0635100 protein [Source:UniProtKB/TrEMBL;Acc:Q7XQS8]	-
OS02G0198500	23.5829	25.8104	22.0342	1.29931	0	2.72846	4.20925	0.00020037	0.00641698	-	Putative uncharacterized protein P0026H03.18-1; cDNA clone:001-119-F12, full insert sequence [Source:UniProtKB/TrEMBL;Acc:Q6H735]	-
OS01G0924966	12.4721	2.48185	11.6531	0	1.43371	0	4.20634	0.0108381	0.119244	-	Os01g0924966 protein; Putative uncharacterized protein B1033B05.21 [Source:UniProtKB/TrEMBL;Acc:Q5JKG8]	Auxin_inducible
OS01G0686000	16.6326	22.0651	21.5838	0	0.637327	2.56579	4.20582	4.75164e-05	0.00196869	-	Putative uncharacterized protein P0478H03.32; cDNA clone:002-171-C05, full insert sequence [Source:UniProtKB/TrEMBL;Acc:Q5N7M5]	-
OS01G0742400	17.1024	2.77008	10.2193	0.547829	0.182882	0.966337	4.20001	9.61091e-07	6.56394e-05	-	Putative LRK1 protein [Source:UniProtKB/TrEMBL;Acc:Q5JKV6]	LRRNT_2
OS02G0584700	2.28849	2.27696	16.0366	0	1.05228	0	4.19737	0.0184091	0.160151	-	Os02g0584700 protein; Putative uncharacterized protein OSJNBa0016D04.44; Putative uncharacterized protein OSJNBb0056I22.9; cDNA, clone: J065178P16, full insert sequence [Source:UniProtKB/TrEMBL;Acc:Q6YY34]	HMA
OS03G0790500	34.452	22.1151	38.939	1.07154	1.08591	3.15022	4.19059	1.91868e-10	3.69682e-08	-	Os03g0790500 protein; PrMC3, putative, expressed; cDNA clone:002-124-C10, full insert sequence [Source:UniProtKB/TrEMBL;Acc:Q10C96]	Abhydrolase_3
OS06G0689600	2.54189	0	1.97914	0	0.2435	0	4.17956	0.0492023	0.256134	-	Os06g0689600 protein [Source:UniProtKB/TrEMBL;Acc:Q0D9Z5]	Pkinase
OS08G0487100	2.6958	0.894073	2.09897	0	0.309893	0	4.17058	0.0186113	0.161209	-	Os08g0487100 protein; Putative uncharacterized protein P0028A08.8; Putative uncharacterized protein P0481F05.29 [Source:UniProtKB/TrEMBL;Acc:Q6ZCW4]	bZIP_1
OS03G0196600	41.5212	74.1498	57.1971	0.879861	1.83578	7.14423	4.16916	1.17984e-07	1.00942e-05	SAT4	Probable serine acetyltransferase 4 [Source:UniProtKB/Swiss-Prot;Acc:Q10QH1]	Hexapep
OS04G0514600	11.1342	4.02841	14.186	0.06971	0.0581783	1.49314	4.16573	0.000398937	0.0111228	-	OSJNBb0070J16.6 protein; OSJNBb0072M01.2 protein [Source:UniProtKB/TrEMBL;Acc:Q7X8S5]	NB-ARC
OS03G0180900	52.9446	51.3609	71.1099	2.7347	2.81486	4.59414	4.15891	5.61746e-18	5.78818e-15	-	Os03g0180900 protein; Putative uncharacterized protein OSJNBa0050H14.23; Putative uncharacterized protein OSJNBb0076N15.9; ZIM motif family protein, expressed; cDNA clone:J033051K03, full insert sequence [Source:UniProtKB/TrEMBL;Acc:Q8GRS2]	Zim
OS01G0905300	6.8719	8.20473	16.0516	0.094653	0.118493	1.51061	4.15308	0.000119583	0.00424888	-	Uncharacterized protein [Source:UniProtKB/TrEMBL;Acc:B9EVF9]	Exo70
OS02G0571800	0.595788	0	4.17497	0	0	0.241258	4.14756	0.048693	0.255529	KSL6	Ent-isokaur-15-ene synthase [Source:UniProtKB/Swiss-Prot;Acc:A4KAG8]	-
OS08G0518800	20.0347	33.2229	5.19973	3.06618	0.895637	0	4.13182	0.00113084	0.0251405	-	Os08g0518800 protein [Source:UniProtKB/TrEMBL;Acc:Q0J4E6]	-
OS02G0229800	6.61807	4.93855	11.594	0.227892	0	1.05282	4.12868	0.00210416	0.0403248	-	Os02g0229800 protein; Putative uncharacterized protein OSJNBb0035N08.21 [Source:UniProtKB/TrEMBL;Acc:Q6H533]	-
OS03G0723400	6.20575	3.08724	0	0	0	0.53849	4.12317	0.0395118	0.231464	-	Expressed protein; Os03g0723400 protein; Putative uncharacterized protein OJ1499_D04.17 [Source:UniProtKB/TrEMBL;Acc:Q75GU1]	-
OS10G0101200	27.5533	1.76867	8.30447	0.122425	0.510864	1.5425	4.11685	0.000239003	0.00736558	-	Os10g0101200 protein; Serine carboxypeptidase family protein, expressed; cDNA clone:001-040-E08, full insert sequence; cDNA clone:J023149K09, full insert sequence [Source:UniProtKB/TrEMBL;Acc:Q10A76]	Peptidase_S10
OS03G0277700	22.9964	2.54228	2.98419	0	0	1.62593	4.11477	0.0156726	0.147305	-	33 kDa secretory protein, putative, expressed; Os03g0277700 protein [Source:UniProtKB/TrEMBL;Acc:Q10N97]	-
OS04G0447700	25.1428	5.43828	10.2138	0	1.44513	0.948568	4.11086	8.79159e-05	0.00327597	-	Os04g0447700 protein; cDNA clone:002-137-F08, full insert sequence [Source:UniProtKB/TrEMBL;Acc:Q0JCV5]	Aldo_ket_red
novel.2023	17.3965	12.5882	11.0823	0.326752	0.181799	1.92123	4.0979	1.18108e-05	0.000595539	-	-	-
OS05G0427400	5.46429	3.39798	6.38182	0.282243	0.6674	0	4.09396	0.00048478	0.0130111	-	Phenylalanine ammonia-lyase [Source:UniProtKB/TrEMBL;Acc:Q75HQ7]	-
OS03G0318400	0	8.68402	0	0.133576	0.445918	0	4.08694	0.0445073	0.244943	-	Eukaryotic aspartyl protease family protein, expressed; Os03g0318400 protein [Source:UniProtKB/TrEMBL;Acc:Q10M95]	-
OS05G0438600	26.1491	16.9415	7.10228	1.0889	0.978676	1.1609	4.08428	1.7143e-12	5.88799e-10	-	-	-
OS05G0473300	4.59847	25.1642	2.68531	0.950085	0.925071	0.332518	4.08094	3.80118e-05	0.00163492	DREB2D	Dehydration-responsive element-binding protein 2D [Source:UniProtKB/Swiss-Prot;Acc:Q65WX1]	AP2
OS06G0592500	299.796	124.814	129.128	9.95733	9.65444	14.8828	4.07881	3.67104e-15	2.41667e-12	-	Os06g0592500 protein; Putative ethylene-responsive transcriptional coactivator; cDNA clone:002-157-H08, full insert sequence; cDNA clone:J033114G13, full insert sequence [Source:UniProtKB/TrEMBL;Acc:Q69XD8]	HTH_3
EPlOSAG00000022585	20.6931	82.3555	0	5.70051	2.37875	0	4.07159	0.0255323	0.186594	-	-	-
OS04G0210700	2.0664	6.16797	14.4803	0	0.475082	0.717229	4.07098	0.00162038	0.0328502	-	-	-
OS09G0371300	7.72818	0.85436	0	0	0.542901	0	4.06762	0.0431841	0.241372	-	-	MFS_1
OS05G0343400	207.533	125.98	164.504	3.09589	3.10051	24.2276	4.06619	1.05417e-06	7.09739e-05	-	Os05g0343400 protein; Putative WRKY transcription factor; Transcription factor OsWRKY53 [Source:UniProtKB/TrEMBL;Acc:Q5W6M7]	WRKY
OS07G0190600	0.560127	1.67191	2.61672	0	0.0643887	0.194415	4.0652	0.0033809	0.0566883	-	DNA binding protein-like; Os07g0190600 protein [Source:UniProtKB/TrEMBL;Acc:Q6Z4I5]	-
OS02G0705400	42.8967	25.4442	9.63454	0.340878	0.474148	3.91315	4.06472	4.16035e-05	0.00175127	-	Os02g0705400 protein; Putative pathogen induced protein 2-4; cDNA clone:J023078F08, full insert sequence [Source:UniProtKB/TrEMBL;Acc:Q6Z2G8]	Usp
OS10G0441900	3.24903	5.17226	4.5535	0	0.261442	0.488674	4.06463	6.52363e-05	0.00257673	-	Lectin protein kinase, putative, expressed; Os10g0441900 protein; cDNA clone:001-203-H11, full insert sequence [Source:UniProtKB/TrEMBL;Acc:Q337T3]	Pkinase
OS08G0143600	6.97549	0	6.11007	0	0	0.756602	4.06357	0.0345179	0.215911	-	Putative DEFECTIVE IN ANTHER DEHISCENCE1 [Source:UniProtKB/TrEMBL;Acc:Q6ZDM3]	Lipase_3
OS06G0168700	0	1.44448	23.7379	0.999843	0	0.587887	4.05285	0.0191521	0.163421	-	Os06g0168700 protein; Putative prolin rich protein; cDNA clone:J033033M04, full insert sequence; cDNA clone:J033134F12, full insert sequence [Source:UniProtKB/TrEMBL;Acc:Q5VRF4]	-
novel.73	19.6945	0	0	0.271271	1.01878	0	4.05033	0.0457148	0.247766	-	-	-
OS01G0248300	4.06421	2.02187	4.74664	0	0.233598	0.352663	4.04894	0.00882477	0.105147	-	Os01g0248300 protein; Putative pathogenesis related protein [Source:UniProtKB/TrEMBL;Acc:Q9XHX6]	-
OS07G0580300	1.93317	9.61717	0	0.266274	0.555564	0	4.0466	0.0229024	0.177369	-	Putative uncharacterized protein P0453G03.19 [Source:UniProtKB/TrEMBL;Acc:Q7XI99]	-
OS03G0757000	9.72988	3.22695	5.05051	0	0.0621382	1.00064	4.04291	0.00286695	0.0505158	-	Putative uncharacterized protein [Source:UniProtKB/TrEMBL;Acc:B9F5S5]	UDPGT
OS06G0683400	240.89	552.767	309.219	6.2773	28.6891	35.4027	4.04221	4.30625e-09	5.60736e-07	-	Os06g0683400 protein; Putative EF-hand Ca2+-binding protein CCD1; cDNA clone:001-125-D12, full insert sequence; cDNA clone:J013028D20, full insert sequence; cDNA clone:J033005P22, full insert sequence [Source:UniProtKB/TrEMBL;Acc:Q655G7]	-
OS03G0749300	26.1257	10.8702	18.8623	2.09369	0.955578	0.714447	4.02841	1.88054e-11	4.57574e-09	-	Glycosyl hydrolase family 3 N terminal domain containing protein, expressed; Os03g0749300 protein; Putative exoglucanase; cDNA clone:J013001H22, full insert sequence [Source:UniProtKB/TrEMBL;Acc:Q10CU9]	-
OS12G0431300	6.95802	1.06507	0	0	0.061527	0.433473	4.02808	0.0106224	0.117801	-	Expressed protein; Os12g0431300 protein [Source:UniProtKB/TrEMBL;Acc:Q2QSF1]	-
OS11G0506800	34.7622	3.05179	0	0.281654	0.587653	1.53778	4.01133	0.00151229	0.0313833	-	BAG domain containing protein, expressed; Os11g0506800 protein [Source:UniProtKB/TrEMBL;Acc:Q2R3R2]	-
OS07G0614700	2.38122	5.92305	8.34317	0.163994	0.479028	0.344375	4.00947	8.8416e-05	0.00328944	-	-	SPX
OS03G0660000	6.70873	4.44995	5.22348	0	1.02826	0	4.00559	0.0180212	0.158826	-	Expressed protein; Os03g0660000 protein; cDNA clone:002-175-C09, full insert sequence [Source:UniProtKB/TrEMBL;Acc:Q10FP9]	-
OS06G0559400	3.72896	1.23673	0	0.342416	0	0.071905	4.00512	0.0424324	0.239337	-	Os06g0559400 protein; Putative uncharacterized protein OSJNBa0090E14.34; Putative uncharacterized protein P0528E12.5; cDNA clone:J013142H05, full insert sequence; cDNA clone:J013162F05, full insert sequence [Source:UniProtKB/TrEMBL;Acc:Q5Z7F9]	-
OS02G0681200	38.4387	45.3274	59.8574	0.196093	2.94578	6.01201	3.99727	6.77403e-06	0.000369903	-	Os02g0681200 protein; Putative BRH1 RING finger protein; cDNA clone:006-203-C10, full insert sequence; cDNA clone:J023114C23, full insert sequence; cDNA clone:J023150J15, full insert sequence [Source:UniProtKB/TrEMBL;Acc:Q6EPN1]	-
OS12G0112000	30.0977	67.6558	28.6419	1.8425	2.8832	3.67566	3.99589	8.26973e-12	2.48081e-09	-	Class III peroxidase 135; Os12g0112000 protein; Peroxidase; Peroxidase 52, putative, expressed; cDNA clone:J023019E08, full insert sequence [Source:UniProtKB/TrEMBL;Acc:Q5U1F8]	-
OS03G0607700	16.3665	41.3365	20.5851	0.867044	0.795975	3.42297	3.99402	8.27236e-07	5.74917e-05	-	Expressed protein; Os03g0607700 protein; cDNA clone:001-021-A06, full insert sequence [Source:UniProtKB/TrEMBL;Acc:Q75I55]	-
OS08G0469500	4.94684	0.984384	6.93298	0	0.398061	0.343401	3.99316	0.00107589	0.0240998	-	F-box protein family-like; Os08g0469500 protein [Source:UniProtKB/TrEMBL;Acc:Q6ZC25]	-
OS03G0236200	32.0502	54.3558	74.8638	1.40464	1.84215	7.20554	3.99198	7.53678e-08	6.84345e-06	-	Glutamate decarboxylase; Glutamate decarboxylase, putative, expressed; Os03g0236200 protein [Source:UniProtKB/TrEMBL;Acc:Q84U04]	-
OS04G0538166	24.3132	3.45581	0	0	0.798541	1.00463	3.99191	0.0112746	0.122119	-	-	GTP_EFTU
OS10G0340301	2.15997	1.28945	2.01813	0	0.124148	0.199922	3.99188	0.000389209	0.0109677	-	-	-
OS01G0609900	10.9552	3.02777	2.13245	0	0.20989	0.80978	3.99109	0.000637179	0.0158619	-	Pleiotropic drug resistance protein 4 [Source:UniProtKB/Swiss-Prot;Acc:Q8GU89]	ABC_tran
OS08G0205800	39.1999	35.8822	43.9508	0	0.720988	6.80296	3.99063	0.000604106	0.0153074	-	-	-
OS03G0196500	1.89088	3.7627	22.0838	0	0	1.64077	3.98946	0.0223337	0.176112	-	F-box domain containing protein; Os03g0196500 protein [Source:UniProtKB/TrEMBL;Acc:Q10QH2]	-
OS02G0699000	5.31773	3.02339	0	0	0.567629	0	3.98067	0.0327104	0.210761	-	Os02g0699000 protein; Putative nitrate transporter NRT1 [Source:UniProtKB/TrEMBL;Acc:Q6Z8E5]	-
OS03G0297000	77.6825	26.8839	7.88925	2.32607	2.32954	3.02844	3.97659	2.27464e-07	1.83356e-05	-	Expressed protein; Os03g0297000 protein; cDNA clone:002-107-B09, full insert sequence [Source:UniProtKB/TrEMBL;Acc:Q10MS6]	-
OS03G0151500	26.8461	4.85651	5.7007	0	2.52496	0	3.96259	0.0179132	0.158387	-	Expressed protein; Os03g0151500 protein; cDNA clone:002-156-A04, full insert sequence [Source:UniProtKB/TrEMBL;Acc:Q10RP3]	-
OS03G0327100	45.0176	61.0784	43.9732	1.46562	1.97589	6.53418	3.95886	4.02179e-09	5.34131e-07	-	GRAB2 protein, putative, expressed; NAC transcription factor 39; Os03g0327100 protein; Putative NAM (No apical meristem) protein; cDNA clone:J013046E14, full insert sequence [Source:UniProtKB/TrEMBL;Acc:Q8H7M4]	NAM
OS10G0132500	0	0.34339	4.0308	0.142613	0	0.139756	3.95882	0.0224638	0.176223	-	Putative uncharacterized protein [Source:UniProtKB/TrEMBL;Acc:B9G7E0]	NB-ARC
OS01G0845100	4.87139	10.6631	9.10298	0	0.727981	0.845408	3.9493	6.50333e-05	0.00257351	-	Os01g0845000 protein; Putative Avr9/Cf-9 rapidly elicited protein 137 [Source:UniProtKB/TrEMBL;Acc:Q5N9N9]	-
OS04G0412000	14.8405	0.92286	0	0.511031	0.586429	0.0536564	3.94735	0.0058005	0.0823038	-	Putative uncharacterized protein [Source:UniProtKB/TrEMBL;Acc:B9FF26]	Abhydrolase_1
OS03G0351700	24.5453	29.6548	32.762	3.62234	1.31002	1.41991	3.93864	1.10638e-09	1.748e-07	-	Expressed protein; Os03g0351700 protein; cDNA clone:002-144-E02, full insert sequence [Source:UniProtKB/TrEMBL;Acc:Q10LG4]	-
OS02G0234700	10.1605	26.2843	4.74664	1.9593	0.583996	0.705325	3.93565	4.06614e-05	0.00172077	-	Os02g0234700 protein; Putative uncharacterized protein OJ1145_E05.8; cDNA clone:001-103-A10, full insert sequence [Source:UniProtKB/TrEMBL;Acc:Q6EUK3]	-
OS02G0227100	14.5647	14.4913	8.50514	0	1.88355	0.631908	3.93423	0.000211167	0.00666372	-	Putative uncharacterized protein [Source:UniProtKB/TrEMBL;Acc:B9F4E0]	-
OS01G0752500	15.9006	18.9845	14.8564	1.75211	1.27948	0.643876	3.93341	2.10737e-08	2.23958e-06	-	Putative ethylene responsive protein [Source:UniProtKB/TrEMBL;Acc:Q5JMX7]	AP2
OS12G0232300	12.0757	6.00744	0	0	1.27247	0	3.9331	0.0392628	0.230815	-	Putative uncharacterized protein [Source:UniProtKB/TrEMBL;Acc:B9GCH5]	-
OS10G0536450	82.3376	110.084	72.1224	3.89851	2.95782	11.1635	3.93218	4.43317e-09	5.74108e-07	-	-	2OG-FeII_Oxy
OS03G0572900	3.06565	2.28765	0	0.316695	0.132153	0	3.92893	0.014756	0.14181	-	MATE efflux family protein, expressed; Os03g0572900 protein; Putative MATE efflux family protein; cDNA clone:J033087G07, full insert sequence [Source:UniProtKB/TrEMBL;Acc:Q75L61]	MatE
OS01G0138400	3.20789	3.19172	0	0.176741	0	0.296914	3.91463	0.0100336	0.113949	-	Os01g0138400 protein; Putative receptor serine/threonine kinase PR5K [Source:UniProtKB/TrEMBL;Acc:Q5ZC55]	Pkinase
OS04G0630800	8.30063	1.17983	0	0.489995	0.272626	0	3.91166	0.0208271	0.169559	-	Os04g0630800 protein; cDNA clone:J013104E10, full insert sequence [Source:UniProtKB/TrEMBL;Acc:Q0J9U6]	Epimerase
novel.532	3.90748	23.3267	0	1.07643	1.12295	0	3.91031	0.0221638	0.175496	-	-	-
OS04G0605100	75.9715	62.7771	48.1237	4.07929	4.2926	4.91626	3.90985	4.80351e-21	1.0349e-17	-	OSJNBb0015N08.8 protein; Os04g0605100 protein; cDNA clone:006-212-C10, full insert sequence; cDNA clone:J023149N23, full insert sequence [Source:UniProtKB/TrEMBL;Acc:Q7XNY3]	WRKY
OS04G0623066	0.784417	2.34139	0	0	0.180343	0.0453773	3.90419	0.0359913	0.22081	-	OSJNBa0053K19.3 protein; OSJNBb0085C12.14 protein [Source:UniProtKB/TrEMBL;Acc:Q7X8X4]	-
OS02G0204700	19.3086	0	4.10015	0.120889	0.5549	0.913889	3.90419	0.00308026	0.0532064	CYP734A2	Cytochrome P450 734A2 [Source:UniProtKB/Swiss-Prot;Acc:Q6Z6D6]	p450
OS05G0475700	13.2111	26.2891	32.483	1.91546	0.679403	2.49384	3.89569	6.98975e-09	8.67278e-07	-	Os05g0475700 protein; cDNA clone:J013058N11, full insert sequence [Source:UniProtKB/TrEMBL;Acc:Q0DHC7]	-
OS10G0198100	3.83106	3.81176	0	0	0.440395	0.110811	3.89469	0.0318329	0.208343	-	Os10g0198100 protein [Source:UniProtKB/TrEMBL;Acc:Q0IYK7]	-
OS09G0246300	6.75811	30.9307	18.9429	1.11703	0.310748	2.58024	3.88459	4.39301e-05	0.00183615	-	-	-
OS07G0559700	207.516	267.035	180.962	9.40065	3.12762	33.8259	3.87188	1.08635e-06	7.23183e-05	-	Os07g0559700 protein; Putative monosaccharide transporter 3 [Source:UniProtKB/TrEMBL;Acc:Q6Z401]	Sugar_tr
OS01G0106900	48.7416	7.69779	10.843	0.959091	0.844902	2.9539	3.86506	9.90613e-06	0.000512588	DXR	1-deoxy-D-xylulose 5-phosphate reductoisomerase, chloroplastic [Source:UniProtKB/Swiss-Prot;Acc:Q8W250]	-
OS04G0688300	262.4	50.6401	2.6419	6.23151	4.81061	11.3846	3.86006	0.000286424	0.00857066	-	OSJNBa0039K24.8 protein; Os04g0688300 protein; cDNA clone:001-044-B06, full insert sequence; cDNA clone:J013001L22, full insert sequence [Source:UniProtKB/TrEMBL;Acc:Q7XSU8]	-
OS01G0723500	7.29138	13.3002	5.67713	0	0.558781	1.26538	3.85981	0.000318028	0.00930486	-	B3 domain-containing protein Os01g0723500 [Source:UniProtKB/Swiss-Prot;Acc:Q8S2E6]	B3
OS03G0299600	124.072	211.449	238.162	8.62941	4.87187	27.7147	3.85823	5.65687e-08	5.27804e-06	-	Os03g0299600 protein [Source:UniProtKB/TrEMBL;Acc:Q0DSM5]	-
novel.344	16.9524	5.62234	0	0	0.649583	0.980673	3.85442	0.0322369	0.209483	-	-	-
OS12G0161100	8.89758	2.21319	0	0	0	0.772067	3.85342	0.0494373	0.256871	-	Os12g0161100 protein; U-box domain containing protein, expressed [Source:UniProtKB/TrEMBL;Acc:Q2QXD4]	U-box
OS02G0156633	4.0736	0.675513	0	0.374063	0	0.0392753	3.85163	0.0384672	0.228709	-	Putative uncharacterized protein [Source:UniProtKB/TrEMBL;Acc:B9F2U3]	-
OS01G0315700	0	4.67032	5.48215	0.323272	0.269795	0.135769	3.85008	0.0246247	0.183284	-	Putative uncharacterized protein B1012D10.31; cDNA clone:001-110-F09, full insert sequence [Source:UniProtKB/TrEMBL;Acc:Q656H6]	-
OS05G0593000	21.9713	38.0185	29.0076	1.44737	1.20794	3.75776	3.84969	3.26265e-09	4.46946e-07	-	Os05g0593000 protein; Putative uncharacterized protein P0663C08.12 [Source:UniProtKB/TrEMBL;Acc:Q6L4R6]	-
OS02G0183900	3.89597	3.87634	6.06687	0.477002	0.223928	0.325543	3.84875	2.75144e-08	2.85992e-06	-	Putative uncharacterized protein [Source:UniProtKB/TrEMBL;Acc:A3A3V3]	-
OS01G0884300	264.766	204.998	296.855	8.48726	15.716	31.301	3.84819	9.89506e-12	2.77613e-09	NAC48	NAC domain-containing protein 48 [Source:UniProtKB/Swiss-Prot;Acc:Q7F2L3]	NAM
OS01G0127700	10.8396	6.74059	3.16492	0.124419	0	1.33249	3.8477	0.00417899	0.0658058	-	-	Pkinase_Tyr
OS06G0714600	4.63474	9.22277	0	0.212795	0.710374	0.178742	3.83473	0.0032936	0.0556344	-	Os06g0714600 protein; Putative PRA2 [Source:UniProtKB/TrEMBL;Acc:Q5Z9Q7]	Ras
OS07G0537000	5.64599	0.624171	0	0.172817	0.144228	0.181451	3.83418	0.0035713	0.0588568	-	Os07g0537000 protein; Putative serine/threonine kinase receptor [Source:UniProtKB/TrEMBL;Acc:Q7F1L6]	Pkinase_Tyr
OS03G0857500	1.21022	6.02063	22.615	0	0.0695599	1.96027	3.83395	0.0127053	0.12963	-	Os03g0857500 protein [Source:UniProtKB/TrEMBL;Acc:Q0DLL8]	-
OS01G0517900	0	1.37259	6.44474	0.190017	0	0.319218	3.83218	0.0429765	0.240951	-	-	HSP70
OS02G0682300	16.9688	30.9527	26.4241	0.97386	1.95062	2.45404	3.82127	1.71451e-09	2.50816e-07	-	Os02g0682300 protein; Putative uncharacterized protein OJ1123_G04.7 [Source:UniProtKB/TrEMBL;Acc:Q6EU38]	-
OS01G0940800	8.26727	1.17509	5.5174	0	0	1.02482	3.81841	0.025045	0.184674	-	Os01g0940800 protein; Putative beta-1,3-glucanase; cDNA clone:J013136H16, full insert sequence [Source:UniProtKB/TrEMBL;Acc:Q8S9R1]	Glyco_hydro_17
OS04G0611400	1.30307	4.53777	4.56562	0.44871	0.374482	0	3.81737	0.00248439	0.0454653	-	Os04g0611400 protein [Source:UniProtKB/TrEMBL;Acc:Q0JA85]	-
OS03G0603600	0	5.95442	11.6491	0	0.229316	0.980895	3.81418	0.0120082	0.125556	-	Glycerophosphoryl diester phosphodiesterase family protein, expressed; Os03g0603600 protein; Putative phosphodiesterase family; cDNA clone:J023117P17, full insert sequence [Source:UniProtKB/TrEMBL;Acc:Q6AUZ6]	-
OS01G0330100	4.44767	2.95017	5.77165	0.680687	0.369255	0	3.81099	0.000965123	0.022099	-	Os01g0330100 protein [Source:UniProtKB/TrEMBL;Acc:C7IWN0]	Lipase_GDSL
OS01G0288700	20.0956	8.88638	5.21554	1.53775	1.28337	0	3.81014	0.00273329	0.0487774	-	-	-
OS02G0705500	8.28308	14.4224	2.41848	0.142613	0.535597	1.19791	3.80897	0.000118799	0.00422734	-	Os02g0705500 protein; Putative bHLH transcription factor; cDNA clone:001-038-D03, full insert sequence [Source:UniProtKB/TrEMBL;Acc:Q6Z2G7]	HLH
OS02G0562600	9.35506	3.25777	1.09259	0	0.69901	0.324706	3.80528	0.00108724	0.0243081	-	cDNA clone:J023080H22, full insert sequence [Source:UniProtKB/TrEMBL;Acc:B7F6U9]	-
OS07G0260000	2.0279	1.00884	7.10523	0.698303	0.116557	0	3.79932	0.0135509	0.134619	-	-	PPR
OS05G0181300	8.72799	23.1574	0	0	0	2.3562	3.79535	0.048562	0.255352	-	Os05g0181300 protein [Source:UniProtKB/TrEMBL;Acc:Q0DK95]	-
OS01G0831250	20.279	6.05304	11.842	1.25694	1.34041	0.410588	3.79181	1.06844e-06	7.15282e-05	-	-	Ammonium_transp
OS08G0549900	9.01357	10.7618	21.0541	0	1.13976	1.66855	3.79178	0.000224115	0.00697936	-	Os08g0549900 protein; Putative uncharacterized protein OJ1479_B11.18 [Source:UniProtKB/TrEMBL;Acc:Q6ZJI5]	-
OS04G0679400	118.761	108.315	159.717	5.82443	6.92941	16.3426	3.79174	3.80256e-12	1.18575e-09	-	Putative uncharacterized protein [Source:UniProtKB/TrEMBL;Acc:A3AYP1]	-
OS03G0437200	6.6965	2.6651	6.25674	0	0	1.08467	3.79025	0.0206403	0.168841	-	C2H2 transcription factor; C2H2 type zinc finger containing protein; C2H2-type zinc finger protein ZFP36; Os03g0437200 protein; Zinc finger, C2H2 type family protein, expressed; cDNA clone:006-206-D03, full insert sequence [Source:UniProtKB/TrEMBL;Acc:Q75KE5]	-
OS04G0526800	63.9367	95.4218	68.4498	9.54047	7.57945	1.07877	3.78838	2.42735e-07	1.95002e-05	-	OSJNBa0038O10.17 protein; Os04g0526800 protein; cDNA clone:006-311-H09, full insert sequence [Source:UniProtKB/TrEMBL;Acc:Q7XKJ1]	GRAM
OS08G0389601	14.2919	28.4399	6.6767	0.787425	0	2.97636	3.78387	0.00519779	0.0765508	-	-	-
OS07G0635500	16.1283	16.8112	12.5576	0	1.85401	1.555	3.78305	8.59256e-05	0.00322207	-	Os07g0635500 protein; Putative cytochrome P450; cDNA clone:001-207-A08, full insert sequence; cDNA clone:J033083C10, full insert sequence [Source:UniProtKB/TrEMBL;Acc:Q8LIR5]	p450
OS01G0955100	17.4129	45.4785	50.8418	0	0.750629	7.55482	3.78248	0.00206786	0.0399544	CML31	Probable calcium-binding protein CML31 [Source:UniProtKB/Swiss-Prot;Acc:Q8RYK0]	-
OS02G0101900	7.96861	20.8122	18.6133	2.05798	0.973273	0.806701	3.77301	4.79624e-08	4.63943e-06	-	-	-
OS02G0671100	71.8441	76.2476	92.2984	1.81422	4.33585	11.9833	3.76963	9.31677e-08	8.29251e-06	-	Os02g0671100 protein; Putative uncharacterized protein P0684A08.38; cDNA clone:002-146-G06, full insert sequence [Source:UniProtKB/TrEMBL;Acc:Q6ESP4]	DUF295
OS01G0606200	20.4057	25.3786	0	1.40533	0	2.36088	3.76909	0.0152255	0.14439	-	Os01g0606200 protein; Putative uncharacterized protein OSJNBa0090K04.1; Putative uncharacterized protein P0704D04.9; Uncharacterized protein [Source:UniProtKB/TrEMBL;Acc:Q8S2N1]	-
OS01G0260500	2.07809	1.60815	0	0.0636078	0.225613	0.0133572	3.76644	0.00352205	0.0582478	-	NBS-LRR disease resistance protein-like; Os01g0260500 protein; Uncharacterized protein [Source:UniProtKB/TrEMBL;Acc:Q9LG50]	NB-ARC
OS04G0226800	1.66013	1.65176	0	0	0.0636126	0.192072	3.7604	0.0177627	0.157721	-	OSJNBb0015G09.9 protein [Source:UniProtKB/TrEMBL;Acc:Q7XNV7]	Pkinase
OS07G0538000	17.8086	0.738288	0	0.511031	0.68239	0.300476	3.75975	0.00313732	0.0538387	-	Os07g0538000 protein; Putative beta-1,3-glucanase [Source:UniProtKB/TrEMBL;Acc:Q6YVW0]	Glyco_hydro_17
OS01G0220400	268.501	90.0499	112.75	14.9595	8.8434	13.4381	3.75869	3.12304e-11	7.25616e-09	-	Os01g0220400 protein [Source:UniProtKB/TrEMBL;Acc:Q0JPI8]	-
OS02G0543000	89.9127	150.368	169.804	9.48601	5.49777	16.8213	3.75736	1.11426e-10	2.27644e-08	-	Putative uncharacterized protein P0472F10.20-4 [Source:UniProtKB/TrEMBL;Acc:Q6ESY3]	-
OS08G0148566	1.89331	0	4.42245	0.130392	0.326466	0	3.75547	0.0353998	0.21893	-	Os08g0148500 protein [Source:UniProtKB/TrEMBL;Acc:C7J5T2]	-
OS03G0248200	1.85741	0	4.33859	0.127919	0.320275	0	3.75547	0.0353998	0.21893	-	Cytochrome P450 family protein, expressed [Source:UniProtKB/TrEMBL;Acc:Q10P40]	p450
OS05G0440300	1.00083	3.98313	14.0265	0.827118	0	0.636859	3.75403	0.00693806	0.0916017	-	Os05g0440300 protein; Putative uncharacterized protein B1110B01.3 [Source:UniProtKB/TrEMBL;Acc:Q60DG6]	Hist_deacetyl
OS07G0675100	0.722682	2.87616	6.75224	0.59725	0.249225	0	3.75105	0.00699258	0.0920651	-	Pectinesterase [Source:UniProtKB/TrEMBL;Acc:Q6ZDX2]	-
OS04G0244201	2.5874	1.71624	5.03643	0.0593977	0.148716	0.449031	3.74745	0.000142624	0.00491286	-	-	-
OS04G0667400	3.23378	2.68124	2.51785	0.222709	0.464669	0	3.74188	0.00244896	0.0450255	-	OSJNBa0043A12.2 protein; Os04g0667400 protein [Source:UniProtKB/TrEMBL;Acc:Q7XR83]	2OG-FeII_Oxy
OS01G0883800	3.8868	2.90042	11.3486	0.401524	0.279252	0.618326	3.73887	7.06975e-05	0.0027561	20OX2	Gibberellin 20 oxidase 2 [Source:UniProtKB/Swiss-Prot;Acc:Q0JH50]	2OG-FeII_Oxy
OS05G0183100	44.5779	27.7208	39.0473	0.255838	2.02841	6.12456	3.73508	4.63236e-05	0.00192939	-	Os05g0183100 protein; WRKY transcription factor 67 [Source:UniProtKB/TrEMBL;Acc:Q65WY5]	WRKY
OS03G0678800	20.0615	22.3087	11.0259	0.325089	2.50963	1.36533	3.73389	1.91311e-06	0.000121552	-	Glycosyl transferase family 8 protein, expressed; Os03g0678800 protein [Source:UniProtKB/TrEMBL;Acc:Q10F74]	Glyco_transf_8
OS04G0542800	29.7411	41.4278	19.4516	1.63861	1.77781	3.78505	3.72945	5.87382e-11	1.2771e-08	YSL16	Probable metal-nicotianamine transporter YSL16 [Source:UniProtKB/Swiss-Prot;Acc:Q7XN54]	OPT
OS06G0514700	7.1924	45.5392	10.691	0.720492	3.64541	0.832139	3.72808	4.83763e-05	0.00200082	-	-	-
OS01G0865800	1.12154	6.69531	2.61971	0.772397	0.193387	0	3.72646	0.0137066	0.135404	-	Os01g0865800 protein; Uncharacterized protein; Zinc finger protein-like [Source:UniProtKB/TrEMBL;Acc:Q8LJC3]	zf-Dof
OS11G0213000	4.04582	1.72519	2.7001	0.318439	0	0.367785	3.7258	0.00315274	0.0539471	-	Protein kinase domain containing protein, expressed [Source:UniProtKB/TrEMBL;Acc:Q2R8X2]	Pkinase
OS02G0577300	5.45886	3.10363	0	0	0.224113	0.451124	3.7248	0.0068507	0.0909041	-	Putative beta-1,3-galactosyltransferase [Source:UniProtKB/TrEMBL;Acc:Q69JV6]	Galactosyl_T
OS01G0179000	31.5135	54.2353	41.7787	2.58093	1.86025	5.66611	3.72325	5.7834e-10	9.65217e-08	-	3'-N-debenzoyltaxol N-benzoyltransferase-like; Os01g0179000 protein [Source:UniProtKB/TrEMBL;Acc:Q9LGF6]	-
OS11G0673000	3.65022	0.907956	0	0	0.262254	0.10558	3.72019	0.0308353	0.205329	-	Os11g0673000 protein; Pentatricopeptide, putative [Source:UniProtKB/TrEMBL;Acc:Q2QZT2]	-
OS03G0372600	38.7562	3.50554	16.4596	0.970591	2.02508	1.63054	3.71568	0.000352356	0.0100973	-	Heavy metal-associated domain containing protein; Putative uncharacterized protein OSJNBb0097F01.9 [Source:UniProtKB/TrEMBL;Acc:Q84TS2]	HMA
OS01G0310550	2.53312	5.04072	0	0.523366	0.218394	0	3.7125	0.0276814	0.195426	-	-	-
OS02G0170300	2.21768	2.20651	7.77017	0.458192	0.509861	0	3.71063	0.00657979	0.0886232	MADS29	MADS-box transcription factor 29 [Source:UniProtKB/Swiss-Prot;Acc:Q6H711]	K-box
OS06G0562200	5.00868	6.64459	7.7996	0.459928	0	1.0624	3.70389	0.00544462	0.0791607	-	Bet v I allergen-like; Os06g0562200 protein [Source:UniProtKB/TrEMBL;Acc:Q5Z8S0]	-
OS12G0108000	2.23398	1.48181	1.73939	0	0.428007	0	3.70353	0.0319996	0.208972	LAC23	Laccase-23 [Source:UniProtKB/Swiss-Prot;Acc:Q2QYS3]	-
OS03G0788500	5.56731	7.75496	5.2017	1.07357	0.287992	0.289854	3.70237	2.23321e-06	0.000139643	-	Calcium-dependent protein kinase, isoform AK1, putative, expressed; Os03g0788500 protein; Putative calcium-dependent protein kinase [Source:UniProtKB/TrEMBL;Acc:Q6F3A6]	Pkinase
OS06G0695500	12.7205	18.0805	23.3457	1.2515	0.104447	2.94343	3.70133	0.000171592	0.00567161	-	Class III peroxidase 90; Os06g0695500 protein; Putative peroxidase ATP22a; cDNA clone:001-038-F11, full insert sequence; cDNA clone:J013000M23, full insert sequence [Source:UniProtKB/TrEMBL;Acc:Q5Z8H5]	-
OS09G0410700	2.01262	2.00248	2.35056	0	0.289198	0.17464	3.70035	0.00812609	0.100042	-	DNA binding protein-like [Source:UniProtKB/TrEMBL;Acc:Q6ESL3]	HLH
OS07G0644200	1.7983	1.78924	2.10026	0	0.258402	0.156043	3.70035	0.00812609	0.100042	-	Os07g0644200 protein; Putative uncharacterized protein OJ1003_C06.134; Putative uncharacterized protein OJ1458_B07.102; cDNA clone:J013068F02, full insert sequence [Source:UniProtKB/TrEMBL;Acc:Q7XIP6]	-
OS03G0802500	5.64771	18.4633	15.0767	0.555651	2.13317	0.513404	3.691	7.94707e-06	0.000425141	-	ATPase 2, putative, expressed; Os03g0802500 protein; Putative AAA-type ATPase; cDNA clone:001-037-A09, full insert sequence; cDNA clone:J023061A01, full insert sequence [Source:UniProtKB/TrEMBL;Acc:Q84SZ7]	AAA
OS03G0268200	1.06368	0.793743	2.48458	0.0366277	0.0917058	0.184597	3.68138	0.000254471	0.00773499	-	Os03g0268200 protein [Source:UniProtKB/TrEMBL;Acc:C7IZT6]	Pkinase
OS01G0638000	16.2815	25.4563	48.8967	2.66976	1.0695	3.63289	3.68116	5.58759e-08	5.23401e-06	-	Glucosyltransferase IS5a-like; Os01g0638000 protein; Uncharacterized protein; cDNA clone:J033057I21, full insert sequence; cDNA clone:J033147K24, full insert sequence [Source:UniProtKB/TrEMBL;Acc:Q94CZ1]	UDPGT
OS01G0667600	7.519	7.48111	10.5378	0.414264	0.605036	0.956918	3.67394	2.53905e-05	0.00116164	-	Os01g0667600 protein; Putative GTP-binding protein Rab11b; Uncharacterized protein; cDNA clone:J013063J15, full insert sequence [Source:UniProtKB/TrEMBL;Acc:Q8RZ83]	Ras
OS05G0390932	4.99732	2.98328	0	0.550662	0.229784	0	3.66869	0.0206455	0.168841	-	-	-
OS02G0674050	0	9.34064	5.48215	0.646544	0.674487	0	3.65854	0.0371363	0.223918	-	-	-
OS06G0667266	35.6951	52.5626	30.016	3.3433	5.82668	1.07375	3.65752	1.44364e-07	1.20893e-05	-	-	-
OS01G0833000	0	4.64699	1.5585	0	0.153398	0.347377	3.65524	0.0225554	0.176506	-	Os01g0833000 protein; Putative PPR protein [Source:UniProtKB/TrEMBL;Acc:Q8LPZ1]	-
OS06G0673800	5.50267	3.28497	2.57065	0	0	0.891298	3.6543	0.0293147	0.200666	-	Os06g0673800 protein; cDNA clone:J013050P13, full insert sequence [Source:UniProtKB/TrEMBL;Acc:Q0DA70]	-
OS12G0114900	0	8.14379	9.5594	1.40925	0.117612	0.118373	3.63846	0.0221097	0.175185	-	-	-
OS03G0787400	18.5976	3.70078	8.68816	1.02465	1.71029	0	3.63779	0.0142215	0.138869	-	-	-
OS03G0826800	83.1344	52.6372	98.8591	2.49837	2.60635	14.1653	3.63628	3.8455e-06	0.000225581	-	Expressed protein; Os03g0826800 protein; Putative uncharacterized protein OJ1111_B11.6; Putative uncharacterized protein OSJNBa0010E04.8; cDNA clone:002-174-G12, full insert sequence [Source:UniProtKB/TrEMBL;Acc:Q94GF4]	-
OS01G0826400	27.8422	8.52367	15.008	0.294997	0.369296	3.51035	3.63119	0.000327753	0.00950724	-	Os01g0826400 protein; Uncharacterized protein; WRKY transcription factor 24; WRKY24; cDNA clone:002-125-B01, full insert sequence [Source:UniProtKB/TrEMBL;Acc:Q6IEQ7]	WRKY
OS05G0130100	3.84778	0.638066	1.49796	0	0.258018	0.222588	3.62754	0.00650298	0.0880149	-	Putative uncharacterized protein P0033D06.1 [Source:UniProtKB/TrEMBL;Acc:Q65XU5]	Pkinase_Tyr
OS03G0626700	0.767613	0.763746	7.17205	0	0.26472	0.355242	3.62645	0.0102234	0.115189	-	MATE efflux family protein, expressed; Os03g0626700 protein; Putative MATE efflux family protein; Putative multidrug efflux protein [Source:UniProtKB/TrEMBL;Acc:Q75LU9]	MatE
OS08G0425500	0	1.72995	6.092	0.359233	0.299807	0	3.62252	0.031101	0.20602	-	Inositol polyphosphate-5-phosphatase-like; Os08g0425500 protein; cDNA clone:002-120-B12, full insert sequence [Source:UniProtKB/TrEMBL;Acc:Q84Q50]	Exo_endo_phos
OS03G0584400	1.04347	5.19109	14.6243	0.287455	0.299878	1.02618	3.618	0.00113517	0.0251895	-	Os03g0584400 protein [Source:UniProtKB/TrEMBL;Acc:Q0DQK8]	AAA
OS03G0750000	249.895	528.709	462.944	35.4095	36.5684	36.3894	3.61738	4.30548e-18	4.63798e-15	-	Putative stress-related protein; Universal stress protein family protein, expressed [Source:UniProtKB/TrEMBL;Acc:Q75LL0]	-
novel.2430	8.96772	20.8193	0	1.23521	1.54631	0	3.61549	0.0132486	0.132702	-	-	-
OS11G0293800	9.15397	2.27696	5.34552	0	0	1.32386	3.6112	0.0458288	0.247967	-	FLOWERING LOCUS T protein, putative; Phosphatidylethanolamine-binding protein, putative [Source:UniProtKB/TrEMBL;Acc:Q53MH8]	-
OS04G0688100	235.702	33.2229	130.758	7.84582	4.91095	21.0207	3.60868	6.45054e-06	0.000353869	-	OSJNBa0039K24.4 protein; Os04g0688100 protein; cDNA clone:001-042-B05, full insert sequence; cDNA clone:J033090B01, full insert sequence [Source:UniProtKB/TrEMBL;Acc:Q7XSV2]	-
OS09G0441400	1.61275	19.2555	11.3013	1.4439	0.417131	1.02624	3.60758	0.000108959	0.00394836	-	Os09g0441400 protein; Putative elicitor-inducible cytochrome P450 [Source:UniProtKB/TrEMBL;Acc:Q69P73]	p450
OS02G0618400	3.18932	1.05775	4.96646	0.146431	0.61104	0	3.60489	0.0176813	0.157234	-	Os02g0618400 protein; Putative MYB transcription factor; cDNA clone:J013104N22, full insert sequence [Source:UniProtKB/TrEMBL;Acc:Q6K949]	Myb_DNA-binding
OS02G0627100	3.66539	10.9408	7.13477	0.0841448	0.526689	1.20155	3.60444	0.000134685	0.00471477	ZB8	Phenylalanine ammonia-lyase [Source:UniProtKB/Swiss-Prot;Acc:Q0DZE0]	-
OS08G0275200	0	2.84814	1.67161	0.197144	0	0.206994	3.60408	0.0415627	0.237109	-	Os08g0275200 protein; Putative SERK1 protein [Source:UniProtKB/TrEMBL;Acc:Q6ZG11]	Pkinase
OS01G0838350	179.358	261.987	258.501	33.6404	23.6887	5.96046	3.60311	2.29947e-08	2.41129e-06	-	Os01g0838350 protein [Source:UniProtKB/TrEMBL;Acc:C7IWY2]	-
OS02G0704300	11.8485	12.7712	20.757	1.088	0.113502	2.62743	3.6018	0.000265558	0.00801714	-	Os02g0704300 protein [Source:UniProtKB/TrEMBL;Acc:Q0DYB5]	-
OS07G0225300	38.7252	58.379	139.795	5.17235	4.9912	10.1827	3.60027	1.93822e-08	2.09744e-06	NAC67	NAC domain-containing protein 67 [Source:UniProtKB/Swiss-Prot;Acc:Q7EZT1]	NAM
OS02G0566300	0.614348	1.2225	0	0.12693	0.0353108	0.0355391	3.59431	0.0114747	0.123096	-	cDNA clone:J033072H18, full insert sequence [Source:UniProtKB/TrEMBL;Acc:B7EMV3]	Retrotrans_gag
OS01G0297200	2.44733	3.24666	0	0	0.468883	0.0471914	3.59073	0.0309435	0.205931	-	AAA-type ATPase-like; Os01g0297200 protein; cDNA clone:002-149-D07, full insert sequence [Source:UniProtKB/TrEMBL;Acc:Q94IX9]	AAA
OS06G0221300	9.32241	29.6814	17.4204	0.513625	1.92896	2.37286	3.58679	2.12251e-05	0.000992136	-	Os06g0221300 protein; Putative dehydration stress-induced protein [Source:UniProtKB/TrEMBL;Acc:Q67VZ0]	-
OS11G0199801	67.1345	2.56909	9.04699	3.02307	2.22616	1.79244	3.58627	0.000361728	0.0103284	-	Expressed protein [Source:UniProtKB/TrEMBL;Acc:Q53LP7]	-
OS06G0324150	0	4.79282	22.5038	0	0.830614	1.25398	3.58213	0.0214776	0.172834	-	Os06g0324150 protein [Source:UniProtKB/TrEMBL;Acc:C7J3K3]	-
OS02G0679700	1.51778	4.5304	10.6358	0	0	1.31702	3.58193	0.0405448	0.233789	-	Os02g0679700 protein; Putative uncharacterized protein P0663F07.21; cDNA clone:002-140-A08, full insert sequence [Source:UniProtKB/TrEMBL;Acc:Q6EPP0]	-
OS07G0629000	7.39785	14.7211	51.8402	1.22277	1.61578	3.33804	3.57058	3.56024e-05	0.00155451	-	Os07g0629000 protein; Putative myb protein [Source:UniProtKB/TrEMBL;Acc:Q7X8X3]	Myb_DNA-binding
OS05G0404000	2.32225	1.54037	10.8488	0.106622	1.15679	0	3.56867	0.0173278	0.155727	-	Os05g0404000 protein; Putative uncharacterized protein OSJNBb0006J12.15; cDNA clone:J033108O14, full insert sequence [Source:UniProtKB/TrEMBL;Acc:Q6AUK6]	-
OS01G0313300	17.7988	37.0282	15.1182	1.56011	1.86004	2.9017	3.56616	1.11429e-07	9.60272e-06	-	Os01g0313300 protein; Putative ethylene response factor 2; cDNA clone:J023075G11, full insert sequence [Source:UniProtKB/TrEMBL;Acc:Q8LQ87]	AP2
OS04G0142400	51.1666	56.7269	44.3918	5.83948	2.9409	5.1587	3.56597	2.97177e-13	1.25764e-10	-	OSJNBb0049I21.1 protein; Os04g0142400 protein; cDNA clone:J033116L09, full insert sequence [Source:UniProtKB/TrEMBL;Acc:Q7XRV9]	-
OS04G0517900	5.87685	0	13.7273	0.269824	0.225189	1.0199	3.56594	0.0120104	0.125556	-	OSJNBa0073E02.12 protein; Os04g0517900 protein; cDNA, clone: J065141A04, full insert sequence [Source:UniProtKB/TrEMBL;Acc:Q7X7G3]	Auxin_inducible
OS02G0654600	25.3877	52.9641	80.3437	1.46644	3.20084	9.19085	3.56455	4.10635e-06	0.000239696	-	Os02g0654600 protein [Source:UniProtKB/TrEMBL;Acc:Q0DZ11]	-
OS10G0370500	18.6284	4.83509	3.78371	1.67339	0.698284	0.281119	3.55651	0.000129714	0.00455559	-	Cellulase containing protein, expressed; Os10g0370500 protein; Putative Glucan 1,3-beta-glucosidase; cDNA clone:J013001E03, full insert sequence [Source:UniProtKB/TrEMBL;Acc:Q8RU06]	-
OS09G0549300	0.918258	4.56815	2.14489	0.6324	0.158336	0	3.55285	0.0203373	0.167372	-	Flavin-containing monooxygenase 3-like; Os09g0549300 protein [Source:UniProtKB/TrEMBL;Acc:Q69NI6]	FMO-like
OS08G0453733	3.69149	14.6916	0	0	1.06088	0.640641	3.55252	0.0353979	0.21893	-	-	-
OS08G0127100	50.9974	36.2432	62.3968	3.23343	4.14087	5.85342	3.55216	3.18432e-14	1.64055e-11	-	Os08g0127100 protein; Putative histidine amino acid transporter; cDNA clone:J013002G10, full insert sequence; cDNA clone:J033080E11, full insert sequence [Source:UniProtKB/TrEMBL;Acc:Q6ZK52]	Aa_trans
OS04G0544000	49.8483	5.22075	6.12826	2.16823	2.86512	0.758854	3.55123	0.000882206	0.0205429	-	OSJNBb0038F03.6 protein [Source:UniProtKB/TrEMBL;Acc:Q7XN05]	-
OS01G0923000	19.9893	67.6211	88.7138	4.95595	3.67655	7.05373	3.55069	1.56842e-07	1.29063e-05	-	Os01g0923000 protein; Putative uncharacterized protein B1455F06.22; Putative uncharacterized protein P0592G05.6; Uncharacterized protein; cDNA clone:J023064M05, full insert sequence [Source:UniProtKB/TrEMBL;Acc:Q8RYH1]	-
OS01G0668100	48.0319	139.153	108.894	9.92382	6.90182	10.2153	3.55026	3.33101e-11	7.66424e-09	-	Arabinogalactan protein-like; Os01g0668100 protein; cDNA clone:001-200-A09, full insert sequence [Source:UniProtKB/TrEMBL;Acc:Q5QLS1]	-
EPlOSAG00000027886	81.6229	40.6058	0	5.62134	7.03715	0	3.52669	0.0349226	0.217169	-	-	-
OS07G0115500	15.102	21.4656	0	0.297163	0	2.9953	3.52488	0.0311866	0.206335	-	Os07g0115500 protein; Putative uncharacterized protein OJ1138_B05.116 [Source:UniProtKB/TrEMBL;Acc:Q8H2N9]	-
OS02G0533800	36.682	61.469	58.6251	3.72294	2.77417	7.70621	3.51929	1.72018e-08	1.90497e-06	-	Os02g0533800 protein; Putative uncharacterized protein B1136H02.6; Putative uncharacterized protein P0605D08.39 [Source:UniProtKB/TrEMBL;Acc:Q6EPY3]	-
OS02G0681700	9.84397	19.5887	45.9876	0.847438	0.777976	5.05394	3.50267	0.000239736	0.00737858	-	Os02g0681700 protein; Putative serine/threonine-specific protein kinase [Source:UniProtKB/TrEMBL;Acc:Q6EPM5]	Pkinase
OS09G0376700	3.32652	11.0325	5.18011	0.152731	0	1.60362	3.4989	0.0159899	0.148606	-	Os09g0376700 protein; RING finger 1 [Source:UniProtKB/TrEMBL;Acc:Q9LRB6]	-
OS02G0289300	0	0	24.513	0.578195	1.44764	0.121417	3.49426	0.0491534	0.256111	-	-	-
OS04G0493600	7.04095	21.0164	0	0.323272	0	2.30808	3.49203	0.0379587	0.226653	-	Os04g0493600 protein [Source:UniProtKB/TrEMBL;Acc:Q0JC38]	-
OS03G0188500	128.468	174.302	65.472	1.60865	10.7403	21.8897	3.47895	3.71027e-05	0.00160455	-	Os03g0188500 protein [Source:UniProtKB/TrEMBL;Acc:Q0DUF6]	-
OS12G0639600	1.97011	0.980094	0	0	0.169854	0.113968	3.47584	0.024505	0.182852	-	HIPL1 protein, putative, expressed; Os12g0639600 protein; cDNA clone:J033122D07, full insert sequence [Source:UniProtKB/TrEMBL;Acc:Q2QLJ8]	-
OS03G0246900	7.09764	7.06188	4.14471	0.244406	1.52981	0	3.47191	0.0170956	0.154802	-	LOB domain protein 18, putative; Os03g0246900 protein [Source:UniProtKB/TrEMBL;Acc:Q10P52]	-
OS01G0498300	30.9651	58.3751	34.2611	1.6836	2.95068	6.97658	3.4717	1.52481e-07	1.25911e-05	-	HGA1-like protein; Os01g0498300 protein; Uncharacterized protein; cDNA clone:J023019B01, full insert sequence [Source:UniProtKB/TrEMBL;Acc:Q5VNI5]	-
OS05G0503500	29.5815	88.2972	7.67746	6.79088	3.21158	3.04221	3.47016	5.30438e-05	0.00214886	-	-	-
OS08G0432800	4.00058	0	4.67233	0.551036	0	0.289284	3.45828	0.0380144	0.22687	-	DNA-binding protein-like; Os08g0432800 protein; cDNA clone:002-137-H01, full insert sequence [Source:UniProtKB/TrEMBL;Acc:Q6ZA99]	HLH
OS07G0563000	2.47759	19.7209	28.9361	2.04757	2.99049	0	3.45097	0.0113143	0.122381	-	-	-
OS02G0209300	64.8945	38.7405	78.8228	0.715082	2.08876	13.9651	3.45067	0.000508232	0.0135029	-	Putative uncharacterized protein [Source:UniProtKB/TrEMBL;Acc:A3A4F2]	-
OS04G0406600	8.84003	28.1456	49.557	0.487047	2.38806	5.26723	3.44498	0.000163203	0.00544754	-	Os04g0406600 protein; cDNA clone:J033133I10, full insert sequence [Source:UniProtKB/TrEMBL;Acc:Q0JDF7]	-
OS06G0685300	1.45107	0.721881	1.69473	0	0.25021	0.0839424	3.44125	0.0257485	0.187527	-	Putative uncharacterized protein [Source:UniProtKB/TrEMBL;Acc:B9FQJ7]	C2
OS01G0284500	23.8251	71.1151	14.8403	3.7192	4.19946	3.30778	3.4325	4.03893e-07	3.07944e-05	GER4	Germin-like protein 1-1 [Source:UniProtKB/Swiss-Prot;Acc:Q7F731]	-
OS07G0251200	0	19.0837	17.9208	1.05675	0	2.44101	3.43247	0.0409685	0.235373	-	-	-
OS01G0199300	14.8073	9.82179	15.3721	1.3597	2.6478	0	3.43117	0.00425944	0.0663672	-	Putative uncharacterized protein B1046G12.31 [Source:UniProtKB/TrEMBL;Acc:Q4VWZ2]	-
OS05G0194900	41.4252	5.49552	3.2254	0	1.03176	3.67445	3.43033	0.0108218	0.119176	-	Os05g0194900 protein [Source:UniProtKB/TrEMBL;Acc:Q0DK50]	PFK
OS06G0272700	1.16604	2.32033	5.44734	0.803048	0.134041	0	3.43017	0.0306783	0.204571	-	Leaf senescence protein-like; Os06g0272700 protein [Source:UniProtKB/TrEMBL;Acc:Q5VQ40]	-
OS11G0536000	65.2983	18.5627	21.7894	6.42439	2.14465	2.69815	3.42452	0.000101556	0.00370842	-	-	-
OS03G0800200	3.84834	2.97808	1.99757	0.471171	0.417805	0.0494713	3.42286	0.000393746	0.0110431	MEL1	Protein argonaute MEL1 [Source:UniProtKB/Swiss-Prot;Acc:Q851R2]	PAZ
OS04G0418800	18.7941	37.3989	101.161	9.3418	0.234832	6.23966	3.41961	0.00114471	0.0253301	-	Os04g0418800 protein [Source:UniProtKB/TrEMBL;Acc:Q0JDA0]	-
OS02G0748800	10.1093	30.175	21.6457	2.2047	1.74315	2.24175	3.4196	6.17249e-09	7.82256e-07	-	Glutaredoxin-like; Os02g0748800 protein [Source:UniProtKB/TrEMBL;Acc:Q6YUW0]	-
OS11G0112400	32.8112	42.3187	36.9013	5.02154	4.2607	2.17927	3.41805	1.69842e-11	4.32804e-09	-	Class III peroxidase 130; Peroxidase 52, putative, expressed; cDNA, clone: J090061H15, full insert sequence [Source:UniProtKB/TrEMBL;Acc:Q5U1G3]	-
novel.1237	48.636	0	0	2.51216	1.16477	1.28953	3.41515	0.0193166	0.163746	-	-	-
OS12G0435000	2.19613	6.5552	7.69467	0.90748	0.126227	0.635214	3.40261	0.00141023	0.0297599	-	-	-
OS02G0285300	13.6038	21.6564	12.7105	1.31165	1.56381	1.9674	3.40154	9.34259e-08	8.29251e-06	-	Os02g0285300 protein; Putative DREPP2 protein; cDNA clone:001-018-A12, full insert sequence [Source:UniProtKB/TrEMBL;Acc:Q6K4S7]	-
OS03G0734500	33.1223	14.1238	5.52629	0	0.407951	4.65333	3.3971	0.01299	0.131279	-	Expressed protein; Os03g0734500 protein; cDNA clone:002-135-G06, full insert sequence [Source:UniProtKB/TrEMBL;Acc:Q6AVT8]	-
OS09G0572700	60.3724	8.51714	11.5762	2.6064	1.24299	4.11797	3.39379	4.05199e-05	0.00171786	-	Os09g0572700 protein; cDNA clone:001-121-D10, full insert sequence [Source:UniProtKB/TrEMBL;Acc:Q0IZF1]	Cu_bind_like
OS04G0524500	11.2583	4.2006	4.93078	0.581518	0.808867	0.691982	3.38995	2.24966e-06	0.000140302	YSL13	Probable metal-nicotianamine transporter YSL13 [Source:UniProtKB/Swiss-Prot;Acc:Q7XKF4]	OPT
OS05G0119100	113.016	112.447	107.022	0	4.21351	28.095	3.38666	0.00453225	0.0693862	-	Putative uncharacterized protein [Source:UniProtKB/TrEMBL;Acc:B9FM66]	-
OS03G0107700	66.7824	90.608	132.357	3.62367	4.18739	20.604	3.3864	1.60634e-05	0.000780095	EL2	Cyclin-dependent protein kinase inhibitor EL2 [Source:UniProtKB/Swiss-Prot;Acc:Q10SY2]	-
OS08G0235183	15.3043	7.61359	0	1.054	1.53938	0	3.38469	0.0439859	0.243956	-	-	-
OS01G0570800	14.9227	19.5718	17.4285	0.560577	0.311896	4.19857	3.38393	0.000413475	0.0114876	-	Os01g0570800 protein; Putative calmodulin-binding protein [Source:UniProtKB/TrEMBL;Acc:Q656X7]	-
OS05G0129300	160.394	238.315	294.727	25.6274	13.3368	31.609	3.38286	9.8907e-12	2.77613e-09	-	BZIP transcription factor; Os05g0129300 protein; Putative bZIP protein; cDNA clone:001-042-G08, full insert sequence; cDNA clone:001-102-F02, full insert sequence; cDNA clone:J013002D17, full insert sequence [Source:UniProtKB/TrEMBL;Acc:Q688Q7]	bZIP_1
OS04G0450400	3.80625	10.4144	22.2268	0.262135	0.656314	2.53214	3.38077	0.000815613	0.019262	-	OSJNBa0086B14.5 protein; Os04g0450400 protein [Source:UniProtKB/TrEMBL;Acc:Q7XV50]	-
OS01G0121500	4.64941	37.0078	32.5806	3.84243	0.668084	3.22753	3.3629	0.000613205	0.0154599	-	Os01g0121500 protein; Putative uncharacterized protein P0445D12.2; Putative uncharacterized protein P0684C01.14 [Source:UniProtKB/TrEMBL;Acc:Q5ZD49]	-
OS05G0545300	9.52659	4.21271	22.2525	1.60378	0	2.0207	3.35906	0.00805118	0.099447	-	Os05g0545300 protein [Source:UniProtKB/TrEMBL;Acc:Q0DG98]	Pkinase
OS08G0360100	2.39676	3.57702	0	0.0825319	0.137758	0.415946	3.35847	0.0070602	0.0923907	-	Chloroplastic group IIA intron splicing facilitator CRS1, chloroplastic [Source:UniProtKB/Swiss-Prot;Acc:Q6YYA3]	-
OS04G0565500	3.9179	7.79632	2.28788	0.269824	0.281486	0.906578	3.35528	0.0010796	0.0241599	-	Os04g0565500 protein [Source:UniProtKB/TrEMBL;Acc:Q0JAZ8]	Aa_trans
OS03G0270000	38.1785	15.7184	18.4507	0.362667	0.681014	6.09259	3.35432	0.00131215	0.0281532	-	DNA-binding protein, putative, expressed; Os03g0270000 protein; Putative uncharacterized protein OJ1261C08.1; Putative uncharacterized protein OSJNBa0071M09.20; cDNA clone:001-206-H05, full insert sequence; cDNA clone:006-311-H06, full insert sequence [Source:UniProtKB/TrEMBL;Acc:Q84K39]	-
OS03G0582200	61.9431	26.0006	27.129	4.53262	4.17222	3.47133	3.35205	4.53562e-11	1.02371e-08	SCAMP4	Secretory carrier-associated membrane protein 4 [Source:UniProtKB/Swiss-Prot;Acc:Q75IC7]	-
OS03G0707250	19.9621	19.8615	9.32561	0	0.458944	4.38816	3.35158	0.0148065	0.142122	-	-	-
OS04G0616300	19.7382	2.13465	3.00686	0.236411	0.147977	2.08508	3.34661	0.00461647	0.0701319	-	OSJNBa0093O08.1 protein [Source:UniProtKB/TrEMBL;Acc:Q7XTP6]	Pkinase
OS11G0225100	0.792028	1.18206	4.6251	0.16364	0.341425	0.114544	3.34407	0.00114005	0.0252741	-	-	NB-ARC
OS01G0382400	9.79475	17.5417	59.4849	0.539648	0.900755	7.02598	3.34204	0.00263053	0.0473716	-	Os01g0382400 protein; Putative pathogenesis-related protein; cDNA clone:J023072K01, full insert sequence [Source:UniProtKB/TrEMBL;Acc:Q8W084]	SCP
OS12G0158400	0	11.0995	5.21158	0.460975	0	1.22615	3.34094	0.0437728	0.243286	-	Os12g0158400 protein; Uncharacterized plant-specific domain TIGR01568 family protein, expressed [Source:UniProtKB/TrEMBL;Acc:Q2QXG2]	-
OS04G0540200	14.4513	1.1982	0	0	0.484525	1.11464	3.3336	0.0354801	0.219176	-	AP2-EREBP transcription factor; OSJNBa0011L07.9 protein; Os04g0540200 protein; cDNA clone:006-303-A11, full insert sequence [Source:UniProtKB/TrEMBL;Acc:Q7XR92]	zf-B_box
OS07G0474700	10.0697	6.67929	4.48019	0.792564	0.578773	0.943119	3.32147	4.52116e-08	4.40934e-06	-	Os07g0474700 protein [Source:UniProtKB/TrEMBL;Acc:Q0D6J0]	-
OS09G0515550	38.7911	38.5956	11.3262	9.35034	1.1148	0	3.31996	0.0187153	0.161755	-	Os09g0515550 protein; Putative uncharacterized protein OSJNBb0034B12.3; Putative uncharacterized protein P0450E05.28 [Source:UniProtKB/TrEMBL;Acc:Q69IL9]	-
OS01G0588400	71.2724	55.9842	35.0484	4.65016	3.23409	9.25867	3.31883	2.15957e-08	2.2848e-06	-	Os01g0588400 protein; Putative hypersensitive-induced response protein; Uncharacterized protein; cDNA clone:002-126-G10, full insert sequence [Source:UniProtKB/TrEMBL;Acc:Q8S1F0]	-
OS01G0136100	1.80271	1.79363	21.0541	0.248304	0.414458	1.56426	3.31694	0.0124984	0.128336	HSP16.9A	16.9 kDa class I heat shock protein 1 [Source:UniProtKB/Swiss-Prot;Acc:P27777]	-
OS04G0493400	25.8952	37.9691	76.4042	3.00361	1.64505	9.77641	3.31633	3.83518e-05	0.00164115	-	-	-
OS05G0474800	8.53049	1.30577	1.53275	0.27115	0	0.911032	3.31357	0.0230194	0.17759	-	Os05g0474800 protein; WRKY transcription factor 70 [Source:UniProtKB/TrEMBL;Acc:Q65WW1]	WRKY
OS04G0521900	3.78663	3.76755	17.6898	1.30392	0.435287	0.766677	3.31144	0.00203066	0.0393905	-	Os04g0521900 protein [Source:UniProtKB/TrEMBL;Acc:Q0JBN3]	-
novel.1623	26.1736	6.94446	4.0758	0.480684	2.10613	1.41316	3.30884	0.000683926	0.016847	-	-	-
OS02G0193000	36.4847	8.37713	9.83331	0	0.241965	5.27647	3.30867	0.0180693	0.159014	-	Os02g0192900 protein [Source:UniProtKB/TrEMBL;Acc:C7IYG9]	-
OS01G0185300	23.0429	23.8438	21.5296	1.77739	2.75482	2.71931	3.30634	8.68978e-12	2.57424e-09	-	Os01g0185300 protein; Putative taxadien-5-alpha-ol O-acetyltransferase; cDNA clone:J013002O23, full insert sequence [Source:UniProtKB/TrEMBL;Acc:Q9LGQ6]	-
OS05G0305900	14.6345	13.6783	14.5021	1.09949	1.04506	2.36017	3.30439	2.15326e-09	3.11159e-07	-	Os05g0305900 protein [Source:UniProtKB/TrEMBL;Acc:Q0DJA8]	Pkinase_Tyr
OS02G0774200	117.422	11.3981	26.7589	3.15584	6.74908	6.62703	3.30365	0.000178853	0.00588701	-	Os02g0774200 protein; Putative uncharacterized protein OJ1448_G06.9; Putative uncharacterized protein OJ1611_C08.37; cDNA clone:002-103-G09, full insert sequence; cDNA clone:J013084M15, full insert sequence [Source:UniProtKB/TrEMBL;Acc:Q6Z7L2]	-
OS08G0471800	0.667824	1.99338	4.67976	0	0.460613	0.231795	3.303	0.0118424	0.124798	-	Os08g0471800 protein; Putative uncharacterized protein P0013B04.3; Putative uncharacterized protein P0461F06.38; cDNA clone:001-116-C04, full insert sequence [Source:UniProtKB/TrEMBL;Acc:Q6Z9R1]	-
OS03G0319000	15.8619	5.91826	0	0	0.455848	1.83518	3.30194	0.0279149	0.196221	-	VQ motif family protein, expressed [Source:UniProtKB/TrEMBL;Acc:Q10M91]	-
OS12G0209200	14.8405	0	0	0.511031	0.746364	0.429251	3.29871	0.0347298	0.216652	-	Os12g0209200 protein; Salt tolerance-like protein At1g78600, putative, expressed; cDNA clone:J013117D12, full insert sequence [Source:UniProtKB/TrEMBL;Acc:Q2QW41]	zf-B_box
OS07G0614600	7.48452	2.23404	10.4895	0.618548	0	1.47209	3.29209	0.0114248	0.123096	-	cDNA, clone: J090095G09, full insert sequence [Source:UniProtKB/TrEMBL;Acc:B7F9V1]	-
OS08G0539200	31.6121	50.9237	35.1621	0.829378	7.52744	4.267	3.29159	1.76515e-05	0.000841694	-	Os08g0539200 protein; Putative uncharacterized protein P0666G10.109; cDNA clone:002-154-F09, full insert sequence [Source:UniProtKB/TrEMBL;Acc:Q84QL9]	-
OS03G0610400	4.20978	16.7543	22.9444	0	3.06489	1.54235	3.28518	0.00443495	0.0683825	-	C2H2 type zinc finger transcription factor ZFP31; Os03g0610400 protein; Putative C2H2 type zinc finger protein; Putative zinc finger protein; Zinc finger transcription factor OsZFP34; Zinc finger, C2H2 type family protein, expressed [Source:UniProtKB/TrEMBL;Acc:Q7X850]	-
OS03G0317300	2.94235	6.83089	4.58187	0	0.507351	0.964525	3.28327	0.00465894	0.0705509	-	Eukaryotic aspartyl protease family protein, expressed; Os03g0317300 protein [Source:UniProtKB/TrEMBL;Acc:Q10MA3]	-
OS03G0329700	0	3.32229	2.92485	0.459928	0	0.241454	3.2825	0.0400302	0.232644	-	Protein kinase domain containing protein, expressed [Source:UniProtKB/TrEMBL;Acc:Q10LZ2]	Pkinase_Tyr
OS03G0407000	0	6.80439	2.66239	0.156996	0.26205	0.593425	3.28211	0.0201527	0.166693	-	Os03g0407000 protein [Source:UniProtKB/TrEMBL;Acc:Q0DR89]	-
OS10G0419400	31.0512	27.6427	41.9912	5.40249	2.53619	3.21437	3.27536	3.67642e-09	4.95042e-07	ARD1	1,2-dihydroxy-3-keto-5-methylthiopentene dioxygenase 1 [Source:UniProtKB/Swiss-Prot;Acc:A1L4T4]	-
OS07G0185900	409.958	886.517	631.013	47.328	95.7506	71.1463	3.26576	1.03041e-11	2.80687e-09	-	Os07g0185900 protein; Putative uncharacterized protein OJ1339_B08.10; Putative uncharacterized protein P0506C07.1 [Source:UniProtKB/TrEMBL;Acc:Q7XI29]	-
OS06G0215100	3.60986	0.897917	2.108	0	0.311225	0.365443	3.2535	0.0184181	0.160151	-	Os06g0215100 protein; cDNA, clone: J090029F19, full insert sequence [Source:UniProtKB/TrEMBL;Acc:A3B9M6]	-
OS05G0406800	6.18095	6.76479	4.33129	0.0851359	0.213157	1.5375	3.25291	0.00246238	0.0451672	-	Os05g0406800 protein; Putative uncharacterized protein OJ1657_H11.5; cDNA clone:J013060B14, full insert sequence [Source:UniProtKB/TrEMBL;Acc:Q6L550]	LRRNT_2
OS04G0453233	2.90167	9.6235	2.25927	0.666123	0.889488	0.22381	3.25041	0.00132579	0.0283317	-	-	Sugar_tr
OS01G0881500	65.2834	48.8832	47.162	4.07888	7.04037	6.77442	3.24967	7.75565e-15	4.48296e-12	-	SCARECROW-like 1 [Source:Projected from Arabidopsis thaliana (AT1G21450) TAIR;Acc:AT1G21450]	GRAS
OS03G0251350	2.41448	9.60927	16.9194	1.33028	1.24899	0.558696	3.2478	0.000246602	0.00757023	-	HAP5 subunit of HAP complex; Os03g0251350 protein [Source:UniProtKB/TrEMBL;Acc:A6BLW4]	-
OS03G0742900	79.451	166.885	203.258	18.2392	11.6702	20.8649	3.23466	3.75333e-10	6.68799e-08	IAA13	Auxin-responsive protein IAA13 [Source:UniProtKB/Swiss-Prot;Acc:Q10D34]	-
OS06G0204800	2.57983	2.56683	3.01301	0.533015	0.296561	0.149239	3.23255	0.0106935	0.118367	GRF2	Growth-regulating factor 2 [Source:UniProtKB/Swiss-Prot;Acc:Q6AWY7]	-
OS01G0952500	42.1083	40.9853	42.7642	2.01738	4.89312	6.98997	3.2316	1.262e-08	1.45185e-06	-	A-type response regulator; Os01g0952500 protein; Putative response regulator; TypeA response regulator 4; Uncharacterized protein; cDNA clone:J033061A20, full insert sequence [Source:UniProtKB/TrEMBL;Acc:Q942A1]	Response_reg
OS01G0209800	1.36417	1.3573	1.59323	0.28185	0.235225	0	3.23088	0.0307291	0.204794	-	Os01g0209800 protein; Putative amino acid permease; Uncharacterized protein; cDNA clone:001-021-B08, full insert sequence; cDNA clone:J023019B18, full insert sequence [Source:UniProtKB/TrEMBL;Acc:Q9LD96]	-
EPlOSAG00000015569	25.7757	51.2916	60.2074	10.651	2.96301	2.98216	3.22668	0.0220397	0.174864	-	-	-
OS08G0140500	35.5153	3.71962	2.18309	3.08959	0.590905	1.18945	3.22612	0.00262062	0.047229	-	Os08g0140500 protein; Putative Aromatic-L-amino-acid decarboxylase [Source:UniProtKB/TrEMBL;Acc:Q6YZ18]	-
OS02G0638650	0.722682	5.03328	1.68806	0	0.539988	0.292642	3.22308	0.0175353	0.156464	-	AP2 domain-containing transcription factor-like; Os02g0638650 protein [Source:UniProtKB/TrEMBL;Acc:Q6H5V2]	AP2
OS04G0105200	9.29881	9.25196	17.3763	1.28081	0.96204	1.61377	3.22102	6.15867e-05	0.00245301	-	OSJNBa0094O15.16 protein; OSJNBb0004G23.2 protein; Os04g0105200 protein; cDNA clone:001-003-C04, full insert sequence [Source:UniProtKB/TrEMBL;Acc:Q7XXI6]	-
OS02G0160250	6.63468	0.733472	0	0.101539	0.550825	0.213225	3.21815	0.0199611	0.166184	-	Armadillo/beta-catenin repeat protein-like [Source:UniProtKB/TrEMBL;Acc:Q6H7U7]	-
OS05G0467000	0.689771	3.43148	3.22237	0.570051	0.317167	0	3.21758	0.0235261	0.179667	-	Os05g0467000 protein; Putative calcium-dependent protein kinase [Source:UniProtKB/TrEMBL;Acc:Q6I5I8]	-
OS04G0531400	8.85889	12.8824	23.8763	0.469314	0.117503	4.37573	3.21693	0.00448754	0.0689507	-	Os04g0531400 protein [Source:UniProtKB/TrEMBL;Acc:Q0JBH7]	Pkinase
OS05G0417600	34.1677	40.3697	24.9406	5.88279	3.06852	3.08836	3.21625	4.13624e-08	4.11869e-06	-	Os05g0417500 protein; Putative uncharacterized protein P0579A05.6; cDNA clone:J013153B01, full insert sequence [Source:UniProtKB/TrEMBL;Acc:Q688K3]	-
OS03G0819400	1.36926	1.36236	3.19834	0.565801	0.0787006	0.0792094	3.21615	0.049208	0.256134	-	Heavy metal-associated domain containing protein, expressed; Os03g0819400 protein; Putative uncharacterized protein OJ1754_E06.11; cDNA clone:J023043H06, full insert sequence [Source:UniProtKB/TrEMBL;Acc:Q84TB9]	HMA
OS04G0210250	4.37121	4.83243	3.40346	0	0.195412	1.18005	3.20736	0.00741836	0.0945202	-	OSJNBa0083I11.6 protein; OSJNBb0022P19.10 protein [Source:UniProtKB/TrEMBL;Acc:Q7X816]	-
OS03G0299200	23.7777	11.2064	26.3087	2.758	1.94211	2.24424	3.20567	4.86763e-08	4.68935e-06	-	Os03g0299200 protein; Sex determination protein tasselseed 2, putative, expressed; cDNA clone:J023119K22, full insert sequence [Source:UniProtKB/TrEMBL;Acc:Q10MQ8]	adh_short
OS07G0687000	3.18932	3.17325	7.44969	0.878588	0.733248	0	3.20439	0.0143059	0.139349	CIPK3	CBL-interacting protein kinase 3 [Source:UniProtKB/Swiss-Prot;Acc:Q8LIG4]	Pkinase
OS12G0147800	23.8896	59.4232	76.7278	2.05659	3.94767	11.8332	3.2043	5.19647e-05	0.00211237	PSK5	Phytosulfokines 5 Phytosulfokine-alpha Phytosulfokine-beta [Source:UniProtKB/Swiss-Prot;Acc:O81277]	-
OS08G0150700	11.6707	2.58042	3.02897	0.535838	0	1.42528	3.20191	0.0262659	0.189953	-	Os08g0150700 protein; Putative F-box protein (SKP1 interacting partner 3-related) [Source:UniProtKB/TrEMBL;Acc:Q84PX1]	-
OS01G0747800	20.5484	29.3895	8.99954	2.12274	1.10724	3.71467	3.19778	1.64146e-05	0.00079552	-	Os01g0747800 protein; Uncharacterized protein; VQ motif-containing protein-like; cDNA clone:J033023G10, full insert sequence [Source:UniProtKB/TrEMBL;Acc:Q94J34]	-
OS09G0456700	6.00905	1.99292	2.33935	1.10358	0.230254	0	3.19747	0.0296829	0.202258	-	Os09g0456700 protein; Putative uncharacterized protein B1342C04.33 [Source:UniProtKB/TrEMBL;Acc:Q67TQ0]	-
OS02G0293300	44.4813	75.9639	55.8272	7.13272	8.70024	4.99273	3.19075	7.61173e-14	3.60781e-11	-	Putative X1; cDNA, clone: J090050D05, full insert sequence [Source:UniProtKB/TrEMBL;Acc:Q6KAC4]	-
OS01G0697100	0	6.77941	7.95785	0.117315	1.07699	0.443435	3.19052	0.0125861	0.128946	-	Glucosyltransferase-like; Os01g0697100 protein; Uncharacterized protein; cDNA clone:J023114N14, full insert sequence [Source:UniProtKB/TrEMBL;Acc:Q8LJ11]	UDPGT
OS10G0528100	13.7825	8.22782	12.8774	0.569516	0.554522	2.7108	3.18842	0.000570552	0.0147776	-	Glutathione S-transferase GSTU6, putative, expressed; Os10g0528100 protein; Putative glutathione S-transferase; cDNA clone:002-142-E01, full insert sequence [Source:UniProtKB/TrEMBL;Acc:Q8S702]	GST_N
OS01G0959100	12.9105	7.70726	0	0	0.593643	1.79244	3.18684	0.034934	0.217183	-	Os01g0959100 protein; Putative fruit-ripening protein; Uncharacterized protein; cDNA clone:001-110-F01, full insert sequence [Source:UniProtKB/TrEMBL;Acc:Q8S2D0]	-
OS01G0383700	11.9478	23.4149	18.6053	1.84515	2.20583	2.28292	3.17677	2.86894e-12	9.31383e-10	-	Os01g0383700 protein [Source:UniProtKB/TrEMBL;Acc:C7IWT8]	-
OS12G0477400	43.9664	55.8963	39.9381	6.0559	4.07137	6.49978	3.17641	3.27071e-12	1.0335e-09	-	No apical meristem protein, expressed; Os12g0477400 protein; cDNA, clone: J100046N20, full insert sequence [Source:UniProtKB/TrEMBL;Acc:Q2QQZ6]	NAM
OS09G0511600	8.83839	6.76451	17.4688	0	1.17232	2.51711	3.17449	0.00411267	0.0648979	BGLU31	Beta-glucosidase 31 [Source:UniProtKB/Swiss-Prot;Acc:B7F7K7]	Glyco_hydro_1
OS09G0287000	29.1984	39.6154	21.7008	2.92492	3.81417	4.06916	3.17057	4.97727e-10	8.54755e-08	-	AP2/ERF domain protein; Ethylene responsive protein-like; Os09g0287000 protein; cDNA clone:001-206-F09, full insert sequence; cDNA clone:J013163J01, full insert sequence [Source:UniProtKB/TrEMBL;Acc:Q6EN65]	AP2
OS07G0624600	43.5824	92.5074	81.4408	7.60381	11.0776	7.22737	3.16531	1.60007e-11	4.12176e-09	TPP3	Probable trehalose-phosphate phosphatase 3 [Source:UniProtKB/Swiss-Prot;Acc:Q7XI41]	-
OS01G0819700	4.85851	6.76764	2.26972	0.669207	0.223401	0.843171	3.16376	0.00117893	0.0259178	-	Os01g0819700 protein; Putative uncharacterized protein OJ1529_G03.19; cDNA clone:002-119-B03, full insert sequence [Source:UniProtKB/TrEMBL;Acc:Q8LQE9]	-
OS08G0470200	36.4698	10.3674	21.2968	0.897022	0.0748633	6.7059	3.16313	0.0096371	0.111247	-	Putative dioscorin class A [Source:UniProtKB/TrEMBL;Acc:Q6Z9S4]	-
OS04G0450000	2.95616	8.8238	10.3576	0.407179	1.35929	0.684038	3.16289	0.0011429	0.0253137	-	OSJNBa0086B14.1 protein; Os04g0450000 protein; cDNA clone:002-142-G09, full insert sequence [Source:UniProtKB/TrEMBL;Acc:Q7XV54]	-
OS01G0685300	2.07662	6.19849	0	0.286033	0.238716	0.540583	3.15909	0.0120244	0.125591	-	Os01g0685300 protein; Putative uncharacterized protein P0445E10.32; Putative uncharacterized protein P0478H03.22 [Source:UniProtKB/TrEMBL;Acc:Q5N7M8]	-
OS11G0582100	98.2806	178.997	221.785	14.9138	16.4679	27.4633	3.15684	7.58874e-10	1.22344e-07	-	Os11g0582100 protein; Zinc finger, C3HC4 type family protein, expressed; cDNA clone:J013159H10, full insert sequence [Source:UniProtKB/TrEMBL;Acc:Q2R227]	-
OS07G0573000	1.98632	3.29385	0	0.455989	0.26639	0	3.15291	0.0472887	0.251898	-	Os07g0573000 protein; Putative uncharacterized protein OJ1699_E05.13; cDNA clone:002-186-C10, full insert sequence [Source:UniProtKB/TrEMBL;Acc:Q6ZL23]	-
OS03G0405500	6.43138	14.2199	1.66918	1.18114	1.43755	0.24803	3.15183	0.000797297	0.0190092	-	Probable nucleoredoxin 1-1 [Source:UniProtKB/Swiss-Prot;Acc:Q7Y0E8]	-
OS01G0644600	74.6154	222.718	116.192	22.5125	10.5174	17.3683	3.14992	3.41906e-08	3.46274e-06	-	Os01g0644600 protein; Putative uncharacterized protein P0707D10.15; Uncharacterized protein [Source:UniProtKB/TrEMBL;Acc:Q5VRC2]	-
OS04G0550200	8.92234	14.7956	27.788	0.819304	0.683771	4.3012	3.13618	0.00103391	0.0234422	-	OSJNBb0034G17.6 protein; Os04g0550200 protein; Transcription factor; cDNA clone:002-143-E08, full insert sequence [Source:UniProtKB/TrEMBL;Acc:Q7XU26]	AP2
OS01G0200300	3.08442	6.13776	2.40156	0	0.590943	0.773192	3.13192	0.00995992	0.113666	HOX29	Homeobox-leucine zipper protein HOX29 [Source:UniProtKB/Swiss-Prot;Acc:Q5QMZ9]	-
OS11G0634200	17.167	12.8104	10.0248	1.57638	1.64451	1.7379	3.12895	1.36607e-06	8.84549e-05	-	Expressed protein; Os11g0634200 protein; cDNA clone:J013073J21, full insert sequence [Source:UniProtKB/TrEMBL;Acc:Q2R0S3]	-
OS09G0309200	16.9799	30.2321	10.4374	2.3388	1.33552	3.46377	3.12725	2.0988e-06	0.000131935	-	Os09g0309200 protein; cDNA clone:002-137-A07, full insert sequence [Source:UniProtKB/TrEMBL;Acc:Q0J2S0]	-
OS03G0314500	0	1.17226	5.50413	0.324568	0.0677191	0.340785	3.12708	0.0239337	0.180893	-	Os03g0314500 protein; WD40-like Beta Propeller Repeat family protein, expressed [Source:UniProtKB/TrEMBL;Acc:Q10MC3]	-
OS03G0859500	1.10926	4.41468	1.29552	0	0.0956351	0.705858	3.12175	0.0283728	0.197187	-	ABC transporter family protein, putative, expressed; Os03g0859500 protein; cDNA clone:J023056J01, full insert sequence [Source:UniProtKB/TrEMBL;Acc:Q10AA7]	ABC2_membrane
OS08G0482700	328.709	491.101	434.191	47.0119	41.9513	64.1538	3.12135	4.36843e-16	3.33959e-13	-	Putative uncharacterized protein OJ1111_H02.14 [Source:UniProtKB/TrEMBL;Acc:Q6ZFF0]	-
OS01G0582600	76.6426	83.0651	62.3387	1.97938	6.6471	17.7742	3.12124	2.91161e-05	0.00130831	-	Putative uncharacterized protein B1097D05.32 [Source:UniProtKB/TrEMBL;Acc:Q8LJ71]	-
OS12G0123700	6.29791	1.79034	4.20309	0.495697	0.413696	0.57251	3.12084	0.000776659	0.0186348	-	Os12g0123700 protein [Source:UniProtKB/TrEMBL;Acc:Q0IQG2]	NAM
OS03G0245800	42.0604	0	6.77557	1.99771	1.08371	2.85263	3.11374	0.0105074	0.117019	HSP26.7	26.7 kDa heat shock protein, chloroplastic [Source:UniProtKB/Swiss-Prot;Acc:Q10P60]	-
OS01G0670100	3.27705	3.80397	2.55154	0.451379	0.565065	0.221168	3.10486	0.000160919	0.00537886	-	Serine/threonine-protein kinase [Source:UniProtKB/TrEMBL;Acc:Q0JKJ3]	Pkinase
OS09G0555700	5.28916	2.3389	1.37273	0.0809473	0.472896	0.543947	3.10337	0.00233011	0.0431417	-	Os09g0555700 protein; cDNA clone:J033029F02, full insert sequence [Source:UniProtKB/TrEMBL;Acc:B7ERE7]	-
OS05G0588900	10.6981	11.8269	19.4359	0	0.204965	4.67592	3.10047	0.0219568	0.174557	-	Putative AAA-type ATPase [Source:UniProtKB/TrEMBL;Acc:Q6L566]	AAA
OS03G0836300	2.99229	2.97721	6.98946	0	1.2899	0.173099	3.10029	0.0317004	0.208127	-	Harpin-induced protein 1 containing protein, expressed; Os03g0836300 protein; Putative harpin inducing protein; cDNA clone:006-209-C03, full insert sequence [Source:UniProtKB/TrEMBL;Acc:Q75LJ9]	-
OS02G0687200	1.51154	13.5353	14.1227	2.29017	1.47693	0	3.09998	0.0248326	0.184196	-	Os02g0687200 protein; Putative uncharacterized protein OJ1717_A09.44; cDNA clone:006-210-H10, full insert sequence [Source:UniProtKB/TrEMBL;Acc:Q6ZHB5]	-
OS07G0176500	38.396	76.4051	58.0324	3.8887	5.19267	12.0203	3.0967	5.0832e-07	3.76458e-05	-	Extensin-like protein; Os07g0176400 protein [Source:UniProtKB/TrEMBL;Acc:Q6ZEZ7]	-
OS12G0581900	10.7804	10.7261	25.1811	0	3.36367	2.13816	3.09353	0.00445296	0.068571	-	Os12g0581900 protein; Zinc finger protein 7, putative, expressed; cDNA clone:J013056L24, full insert sequence [Source:UniProtKB/TrEMBL;Acc:Q2QN25]	-
OS02G0690000	21.5269	21.4185	12.5708	2.59446	1.08264	3.42457	3.09334	0.000188807	0.00612112	-	-	-
OS04G0635650	0	48.3243	283.622	4.4599	15.3538	20.8382	3.09136	0.0149898	0.143332	-	-	-
OS03G0225700	7.8115	1.29536	1.52052	0.627637	0	0.715482	3.09002	0.0285128	0.197754	-	Os03g0225700 protein; Putative uncharacterized protein OSJNBa0081P02.15; WAK-like kinase, putative, expressed; cDNA clone:J033059I12, full insert sequence [Source:UniProtKB/TrEMBL;Acc:Q8H7R6]	Pkinase_Tyr
OS03G0285800	34.5349	31.4157	29.9622	1.08727	4.48033	6.10753	3.08843	4.84558e-06	0.00027738	MPK5	Mitogen-activated protein kinase 5 [Source:UniProtKB/Swiss-Prot;Acc:Q10N20]	Pkinase
OS03G0781300	21.4876	0	12.5478	1.10988	0.15438	2.7968	3.0869	0.0330722	0.211853	-	Expressed protein; Os03g0781300 protein; Putative uncharacterized protein OSJNBa0091J19.23; cDNA clone:J013158J07, full insert sequence [Source:UniProtKB/TrEMBL;Acc:Q9AY69]	-
OS06G0651000	49.75	18.9572	14.835	3.20756	1.15596	6.00085	3.0825	8.57018e-05	0.00321902	-	Os06g0651000 protein [Source:UniProtKB/TrEMBL;Acc:Q0DAI4]	Epimerase
OS09G0572900	8.52668	8.48372	1.53206	0.722743	1.54566	0.189714	3.08017	0.00134937	0.0287062	-	Os09g0572900 protein; Putative phragmoplastin 12 [Source:UniProtKB/TrEMBL;Acc:Q650Z3]	-
OS03G0169900	32.0466	85.8445	120.92	10.5259	6.65931	12.4065	3.07764	1.01324e-06	6.86076e-05	-	Os03g0169900 protein [Source:UniProtKB/TrEMBL;Acc:Q0DUS0]	-
OS07G0250900	6.58102	1.63696	7.68606	0.226616	1.70215	0	3.07587	0.0495711	0.257341	-	Os07g0250900 protein; Putative uncharacterized protein OSJNBb0056I06.113; Putative uncharacterized protein P0021G06.129; cDNA clone:002-135-A06, full insert sequence [Source:UniProtKB/TrEMBL;Acc:Q8GRV7]	-
OS05G0312000	14.0798	8.79627	3.82419	0.496111	1.24213	1.61005	3.07404	6.35077e-06	0.000350016	-	Putative uncharacterized protein [Source:UniProtKB/TrEMBL;Acc:B9FKF5]	-
OS09G0255400	20.5484	0.929313	2.18171	1.80111	0.966321	0.378221	3.07283	0.00751335	0.0952187	-	Putative indole-3-glycerol phosphate synthase; cDNA clone:001-026-D08, full insert sequence [Source:UniProtKB/TrEMBL;Acc:Q6K306]	-
OS08G0562600	23.1894	14.8323	23.2141	0.342223	1.14245	5.89288	3.07068	0.00116249	0.0256516	-	Os08g0562600 protein; Putative C2 domain-containing protein; cDNA clone:006-301-D11, full insert sequence; cDNA clone:J013115M05, full insert sequence [Source:UniProtKB/TrEMBL;Acc:Q6ZBX9]	C2
OS03G0264400	55.2364	13.833	12.2879	1.60445	2.5053	5.89073	3.07002	6.03529e-05	0.00241198	OSASA2	Anthranilate synthase alpha 2 subunit; Anthranilate synthase component I family protein, expressed; Os03g0264400 protein [Source:UniProtKB/TrEMBL;Acc:Q9XJ29]	-
OS04G0126900	51.5907	4.46354	5.23943	0	6.83302	0.908308	3.06974	0.0348388	0.216936	-	-	-
OS02G0703600	7.43591	8.63152	1.44742	0	0.747938	1.43385	3.06643	0.00964915	0.111332	CYP707A5	Abscisic acid 8'-hydroxylase 1 [Source:UniProtKB/Swiss-Prot;Acc:Q05JG2]	p450
OS10G0524300	32.6492	46.0199	69.9075	4.49707	4.69143	8.81395	3.06413	9.02568e-07	6.23614e-05	-	Expressed protein; LysM domain containing protein, expressed; Os10g0524300 protein; cDNA clone:001-112-G07, full insert sequence [Source:UniProtKB/TrEMBL;Acc:Q8H095]	-
OS10G0560400	0	3.48603	5.456	0.64346	0.201381	0.270244	3.05376	0.0248953	0.184373	-	CCT motif family protein, expressed; Os10g0560400 protein; Putative uncharacterized protein OSJNBa0042H09.9; cDNA clone:002-146-C03, full insert sequence [Source:UniProtKB/TrEMBL;Acc:Q7XC67]	CCT
OS09G0370500	9.86048	7.3581	9.59682	1.24499	0.236146	1.90138	3.05184	0.000457967	0.0124895	-	Os09g0370500 protein; Putative uncharacterized protein B1168F12.14 [Source:UniProtKB/TrEMBL;Acc:Q6H4F7]	-
OS12G0135100	3.70545	18.4339	21.6382	1.02077	0.851912	3.42968	3.04519	0.00201895	0.0392511	-	-	-
OS01G0753150	12.7536	7.61359	11.9161	1.40533	2.63893	0.147555	3.04446	0.00858565	0.1036	-	Uncharacterized protein [Source:UniProtKB/TrEMBL;Acc:A2ZXX1]	-
OS02G0636600	200.154	286.006	233.762	16.4241	35.8589	39.786	3.0438	4.25506e-10	7.46968e-08	-	ABA-responsive protein-like; Os02g0636600 protein [Source:UniProtKB/TrEMBL;Acc:Q6H5X3]	GRAM
OS03G0131100	3.90748	5.83169	5.47631	0.914962	0.426721	0.655521	3.04361	1.08168e-06	7.22103e-05	NLP1	Protein NLP1 [Source:UniProtKB/Swiss-Prot;Acc:Q10S83]	RWP-RK
OS01G0842200	13.5545	34.6788	21.4842	1.80031	1.53032	5.54476	3.03874	1.39754e-05	0.000687469	-	Os01g0842200 protein; SCARECROW-like protein [Source:UniProtKB/TrEMBL;Acc:Q5N9X3]	GRAS
OS05G0138300	159.943	228.144	264.495	10.7228	17.1658	54.696	3.03872	7.91274e-06	0.000424262	-	Putative uncharacterized protein OSJNBa0069I13.5 [Source:UniProtKB/TrEMBL;Acc:Q6AT94]	-
OS02G0648100	2.21267	14.3099	0	1.21909	1.08101	0.0639998	3.03727	0.0288551	0.19913	-	Os02g0648100 protein; Putative serine/threonine-specific protein kinase [Source:UniProtKB/TrEMBL;Acc:Q6H6T1]	Pkinase
OS04G0504700	5.76162	0	10.7665	0.63488	0.132464	1.19988	3.03672	0.0226565	0.177032	-	OSJNBa0014K14.18 protein; OSJNBb0116K07.10 protein [Source:UniProtKB/TrEMBL;Acc:Q7X922]	-
OS12G0209800	8.24628	0	6.42062	0.94653	0.552966	0.397529	3.03641	0.0122554	0.127219	-	Os12g0209800 protein [Source:UniProtKB/TrEMBL;Acc:Q0IPF0]	-
OS07G0130100	1.86843	1.23935	1.45478	0.343142	0.286378	0	3.03488	0.0363853	0.221329	-	Os07g0130100 protein; Putative receptor kinase Lecrk; Putative receptor-like protein kinase; cDNA clone:J023039H22, full insert sequence [Source:UniProtKB/TrEMBL;Acc:Q84ZI4]	Pkinase
OS05G0371133	6.69854	8.88638	0	0.30755	0.385011	1.42083	3.02794	0.0257123	0.187322	-	-	-
OS04G0208450	131.571	143.376	65.8559	16.3966	3.96121	24.1021	3.02558	3.72889e-05	0.00160849	-	-	-
OS03G0250400	4.17984	14.5557	14.6451	3.74223	0	0.84629	3.02438	0.0302289	0.202951	-	Os03g0250400 protein; Protease inhibitor/seed storage/LTP family protein, expressed; cDNA clone:J023127J05, full insert sequence [Source:UniProtKB/TrEMBL;Acc:Q10P16]	-
OS02G0650500	4.9161	9.78266	8.20226	0.870609	0.565125	1.5032	3.02283	3.56174e-05	0.00155451	-	Os02g0650500 protein; Putative uncharacterized protein OSJNBb0012J10.12; Putative uncharacterized protein P0048B08.36; cDNA clone:J033027K21, full insert sequence [Source:UniProtKB/TrEMBL;Acc:Q6H3Z1]	Pkinase_Tyr
OS03G0816800	14.4829	33.6232	18.7942	2.21652	0.739941	5.67852	3.02142	0.000617928	0.0155357	-	Expressed protein; Os03g0816800 protein; cDNA clone:J023104J18, full insert sequence [Source:UniProtKB/TrEMBL;Acc:Q10BI2]	-
OS01G0865700	17.7014	1.95691	0	0.135454	1.4696	0.967107	3.02011	0.0209377	0.170107	-	Os01g0865700 protein; Putative immediate-early fungal elicitor protein CMPG1 [Source:UniProtKB/TrEMBL;Acc:Q5N9E5]	U-box
OS04G0683700	113.453	221.731	302.864	16.8547	20.4011	45.8008	3.01655	4.58854e-07	3.44126e-05	-	OSJNBa0088H09.2 protein; Os04g0683700 protein [Source:UniProtKB/TrEMBL;Acc:Q7XPV4]	AMP-binding
OS01G0816100	74.492	108.324	77.631	17.3639	3.82048	13.4581	3.01336	1.09541e-06	7.25116e-05	NAC68	NAC domain-containing protein 68 [Source:UniProtKB/Swiss-Prot;Acc:Q52QH4]	NAM
OS05G0495600	2.77734	0.921115	0	0.127516	0.266055	0.133887	3.00803	0.0145641	0.140822	-	Probable calcium-transporting ATPase 6, plasma membrane-type [Source:UniProtKB/Swiss-Prot;Acc:Q65X71]	Cation_ATPase_C
OS06G0318800	209.539	375.755	335.784	13.7597	15.6848	89.0792	3.00773	0.000136959	0.00477323	-	-	-
OS01G0729100	7.20791	2.39053	8.41821	1.48922	0.966673	0	3.00223	0.0233042	0.178907	-	Os01g0729100 protein; Putative uncharacterized protein P0435H01.7; Putative uncharacterized protein P0456A01.24; cDNA clone:006-208-F03, full insert sequence; cDNA clone:J013159G20, full insert sequence [Source:UniProtKB/TrEMBL;Acc:Q5JNF8]	-
OS07G0188000	1.29143	2.14153	7.03861	0.35576	0.123712	0.796875	3.00101	0.00322911	0.0547793	AGO14	Protein argonaute 14 [Source:UniProtKB/Swiss-Prot;Acc:Q6Z4F1]	PAZ
OS06G0636700	27.5213	106.371	121.152	16.9126	9.3085	8.38895	2.99724	2.57382e-06	0.000157209	-	Anter-specific proline-rich protein APG-like; Os06g0636700 protein [Source:UniProtKB/TrEMBL;Acc:Q67WG1]	Lipase_GDSL
OS01G0959200	29.0712	28.9247	0	0.308018	0.771194	6.46816	2.99488	0.0234828	0.179638	-	Uncharacterized protein [Source:UniProtKB/TrEMBL;Acc:B9EWK0]	-
novel.803	9.47879	6.28735	29.5211	4.352	0.544811	1.09667	2.99263	0.00873532	0.104655	-	-	-
OS04G0228400	6.4723	36.0623	45.3545	9.62809	1.33923	1.273	2.99098	0.00253449	0.0461327	EXPA1	Expansin-A1 [Source:UniProtKB/Swiss-Prot;Acc:Q7XWU8]	-
OS05G0245700	0.614219	2.4445	5.73884	0.338408	0.811978	0	2.98917	0.0383134	0.228132	-	Os05g0245700 protein; Putative uncharacterized protein OSJNBa0037H06.11 [Source:UniProtKB/TrEMBL;Acc:Q5W700]	-
OS11G0195500	15.1141	33.2087	22.0649	2.42876	2.75091	4.2259	2.98508	2.77546e-08	2.8723e-06	-	Lipase family protein, expressed; Lipase, putative [Source:UniProtKB/TrEMBL;Acc:Q53LH1]	Lipase_3
OS01G0734800	28.9215	58.3737	55.9746	6.25998	4.46451	8.41312	2.98392	5.71748e-09	7.28486e-07	-	Os01g0734800 protein; Putative glucosyltransferase; Uncharacterized protein; cDNA clone:001-040-D01, full insert sequence; cDNA clone:J033093B13, full insert sequence [Source:UniProtKB/TrEMBL;Acc:Q942C4]	UDPGT
OS06G0696600	5.33774	18.588	3.11701	0	0.536894	3.0106	2.98345	0.0269808	0.192364	-	Os06g0696600 protein; Putative xyloglucan endotransglycosylase; cDNA clone:001-205-B05, full insert sequence [Source:UniProtKB/TrEMBL;Acc:Q5Z6H0]	-
OS04G0604300	21.9695	75.1397	48.1097	0.945645	0.394606	17.5544	2.97521	0.0128164	0.130191	-	Os04g0604300 protein; cDNA clone:J023062B10, full insert sequence [Source:UniProtKB/TrEMBL;Acc:Q0JAD6]	-
OS09G0437100	6.95485	6.91981	12.184	1.43693	1.29917	0.704073	2.97509	0.000597568	0.015195	-	-	-
OS01G0771300	2.46099	12.243	11.4969	1.3559	0.990151	1.13892	2.96988	0.00421032	0.0659051	-	Os01g0771300 protein; Putative uncharacterized protein P0665A11.30; Putative uncharacterized protein P0695H10.1; cDNA clone:001-101-B02, full insert sequence [Source:UniProtKB/TrEMBL;Acc:Q5ZD05]	-
OS01G0793900	3.88167	9.65528	22.6673	0.267329	2.11951	2.02094	2.96858	0.00446417	0.068699	-	Os01g0793900 protein; Putative uncharacterized protein P0684C02.12; Uncharacterized protein; cDNA clone:001-107-E01, full insert sequence [Source:UniProtKB/TrEMBL;Acc:Q8S1K8]	-
OS08G0386200	2.13548	4.24945	22.4465	0.29414	0.429593	2.84129	2.9638	0.0134265	0.133864	-	Os08g0386200 protein; Putative transcription factor WRKY5; WRKY transcription factor; cDNA clone:J013102P22, full insert sequence [Source:UniProtKB/TrEMBL;Acc:Q6ZA22]	WRKY
OS04G0482300	29.2898	19.7415	6.62088	0.910982	1.62918	4.91913	2.96195	0.000388215	0.0109528	-	OSJNBb0011N17.18 protein; Os04g0482300 protein; cDNA clone:002-103-B11, full insert sequence [Source:UniProtKB/TrEMBL;Acc:Q7XUP5]	BTB
OS06G0600400	8.20025	10.1987	1.5962	0.282374	1.17831	1.30452	2.96085	0.000733228	0.0177677	CYP734A4	Cytochrome P450 734A4 [Source:UniProtKB/Swiss-Prot;Acc:Q69XM6]	p450
OS02G0327000	91.5656	45.5521	81.0157	8.9814	7.33618	13.0016	2.96063	2.15132e-09	3.11159e-07	-	C2 domain-containing protein-like; G-protein binding protein; Os02g0327000 protein; cDNA clone:006-212-C07, full insert sequence; cDNA clone:J033052D22, full insert sequence [Source:UniProtKB/TrEMBL;Acc:Q6YWF1]	C2
OS06G0142200	5.40152	39.4115	142.993	11.904	3.62206	10.1032	2.95882	0.00253677	0.0461335	-	Early nodulin; Os06g0142200 protein; Putative early nodulin; cDNA clone:J033147G13, full insert sequence [Source:UniProtKB/TrEMBL;Acc:O82787]	-
OS02G0694100	1.4969	13.4043	26.2238	1.134	2.15094	2.16484	2.95582	0.000885077	0.0205843	-	Os02g0694100 protein; Putative uncharacterized protein P0017H11.21 [Source:UniProtKB/TrEMBL;Acc:Q6Z891]	-
OS11G0569300	0.456845	0	3.20133	0.0629254	0.13129	0.211422	2.95441	0.0450684	0.246498	-	Os11g0569300 protein [Source:UniProtKB/TrEMBL;Acc:C7J886]	LRRNT_2
OS09G0489500	2.44665	2.43432	2.85747	0.421249	0.667972	0	2.95024	0.02468	0.183466	-	cDNA clone:J033121H05, full insert sequence [Source:UniProtKB/TrEMBL;Acc:B7EU89]	bZIP_1
OS11G0673100	7.95028	14.2384	0	0.876053	0.731132	1.65568	2.94887	0.00448926	0.0689507	-	Os11g0673100 protein; Seed maturation protein PM27, putative, expressed; cDNA clone:001-208-D05, full insert sequence; cDNA clone:J013153K10, full insert sequence [Source:UniProtKB/TrEMBL;Acc:Q2QZT1]	-
OS11G0616300	3.37944	2.52181	5.92034	0.930963	0.728399	0	2.94722	0.0238821	0.180767	-	Os11g0616300 protein; Remorin, C-terminal region family protein, expressed [Source:UniProtKB/TrEMBL;Acc:Q2R164]	-
OS08G0193200	2.64247	3.94373	0	0.727943	0.227821	0.152863	2.94264	0.0425572	0.239564	-	-	-
OS01G0948900	2.76038	6.86618	8.05971	1.6159	0.475974	0.43913	2.93908	0.00061734	0.0155357	-	Os01g0948900 protein [Source:UniProtKB/TrEMBL;Acc:Q0JG18]	-
OS02G0771400	43.0013	61.8001	16.7406	3.29054	7.82668	6.2189	2.92867	1.06246e-05	0.000543826	-	Os02g0771400 protein [Source:UniProtKB/TrEMBL;Acc:Q0DX67]	-
OS03G0290300	80.8876	121.452	103.058	9.11568	14.7083	18.4617	2.92648	3.67208e-10	6.63015e-08	-	Os03g0290300 protein [Source:UniProtKB/TrEMBL;Acc:Q0DSS9]	-
OS04G0182600	3.62098	4.50342	6.34348	0.498751	0.208123	1.20444	2.92414	0.00335881	0.0564141	-	-	-
OS03G0764100	114.299	118.461	88.9938	7.7077	14.9867	21.8334	2.92327	1.12595e-08	1.30803e-06	-	Os03g0764100 protein; Zinc finger transcription factor ZF1; Zinc-finger protein 1, putative, expressed [Source:UniProtKB/TrEMBL;Acc:Q7G7I8]	-
OS06G0239100	7.50692	0	5.00996	0.443142	0.554753	0.682415	2.91966	0.0128645	0.130456	-	Os06g0239100 protein; Putative metalloproteinase [Source:UniProtKB/TrEMBL;Acc:Q67VB1]	PG_binding_1
OS01G0836600	0.56034	0.557517	5.23543	0	0.515306	0.259319	2.91889	0.043632	0.242731	-	Os01g0836600 protein; Putative ATP-binding cassette transporter ABCG2; Uncharacterized protein [Source:UniProtKB/TrEMBL;Acc:Q8S1S3]	ABC_tran
OS10G0418100	9.7752	33.0682	18.2665	0	1.34844	7.01195	2.90743	0.018963	0.162533	-	Os10g0418100 protein [Source:UniProtKB/TrEMBL;Acc:Q0IXN9]	Hydrolase
OS05G0200700	19.6357	20.686	18.8858	2.8637	4.11607	1.5368	2.90686	9.84878e-07	6.7004e-05	-	Os05g0200700 protein; Putative uncharacterized protein P0708D12.4; cDNA clone:002-168-F12, full insert sequence [Source:UniProtKB/TrEMBL;Acc:Q6L4Q8]	-
OS03G0743500	15.4796	19.4194	7.86034	1.39053	0.6963	3.93228	2.90233	0.000250079	0.00766704	CML4	Calmodulin-like protein 4 [Source:UniProtKB/Swiss-Prot;Acc:Q84MN0]	-
OS03G0240600	50.3155	0.910218	0	0.882053	2.8394	3.38697	2.89709	0.0330155	0.211853	-	Os03g0240600 protein; U-box containing E3 ligase; U-box domain containing protein, expressed; cDNA clone:002-155-G08, full insert sequence [Source:UniProtKB/TrEMBL;Acc:Q10PB1]	U-box
OS12G0169400	2.80384	3.48714	1.63732	0.193099	0.201445	0.72989	2.89155	0.00705563	0.092382	-	CBS domain-containing protein, putative, expressed; Os12g0169400 protein [Source:UniProtKB/TrEMBL;Acc:Q2QX49]	CBS
OS02G0540700	46.4573	23.1116	27.129	5.99906	2.4477	5.54294	2.8879	4.63825e-07	3.46756e-05	-	Os02g0540700 protein; Putative photoperiod responsive protein [Source:UniProtKB/TrEMBL;Acc:Q6ETF7]	U-box
OS05G0460000	33.9295	14.6499	22.4302	2.82169	2.64928	4.59214	2.88667	7.41733e-08	6.76089e-06	-	Os05g0460000 protein; Putative hsp70; cDNA, clone: J090096I11, full insert sequence [Source:UniProtKB/TrEMBL;Acc:Q6L509]	HSP70
OS10G0566400	2.81998	0	10.9783	1.03579	0.324168	0.489395	2.88318	0.0197036	0.165118	-	Zinc finger, C3HC4 type family protein, expressed; cDNA clone:002-149-F01, full insert sequence [Source:UniProtKB/TrEMBL;Acc:Q336R1]	-
OS01G0855600	15.7135	24.2332	22.0224	0.432873	1.58054	6.59026	2.88126	0.00153884	0.0317121	-	Os01g0855600 protein; Putative nematode-resistance protein; Uncharacterized protein; cDNA clone:J013095E24, full insert sequence [Source:UniProtKB/TrEMBL;Acc:Q7E5I4]	-
OS01G0937100	48.1366	33.3176	19.5546	2.45033	1.62396	10.1699	2.87551	0.000379193	0.0107623	-	Os01g0937100 protein; Putative xylanase inhibitor; cDNA clone:001-203-B07, full insert sequence [Source:UniProtKB/TrEMBL;Acc:Q8S1V0]	-
OS07G0480800	25.5269	58.3219	48.5844	5.20896	3.26045	10.6103	2.86501	6.84399e-06	0.000372864	-	Putative xyloglucan endo-transglycosylase; cDNA, clone: J100024I07, full insert sequence [Source:UniProtKB/TrEMBL;Acc:Q8GVR3]	-
OS04G0503600	4.91226	4.88751	6.25865	1.2302	0.513348	0.645833	2.86455	8.55817e-06	0.000450711	-	-	Pkinase
OS02G0531600	0	3.42612	10.7245	0.4743	1.31947	0.132799	2.86141	0.0398208	0.231829	-	Os02g0531600 protein; Putative Cen-like protein; cDNA, clone: J100010A16, full insert sequence [Source:UniProtKB/TrEMBL;Acc:Q6ESF8]	-
OS01G0693400	51.7531	123.963	176.852	3.43221	8.42805	38.5872	2.85642	0.00125084	0.0271214	-	AP2/ERF and B3 domain-containing protein Os01g0693400 [Source:UniProtKB/Swiss-Prot;Acc:Q8RZX9]	AP2
OS05G0361700	5.48725	16.3788	76.9036	1.13372	0.394238	12.3004	2.85573	0.0243723	0.182438	-	Os05g0361700 protein; Putative uncharacterized protein P0530H10.12; Putative uncharacterized protein P0692D12.5; cDNA clone:J023031H12, full insert sequence [Source:UniProtKB/TrEMBL;Acc:Q6L4M2]	AP2
OS12G0115050	87.3308	178.893	107.994	31.1336	6.79109	18.7219	2.85392	4.17003e-05	0.00175222	-	-	-
OS01G0558100	6.02754	4.49788	0	0.622671	0.692888	0.435855	2.84848	0.0162219	0.149939	-	Os01g0558100 protein; Putative tau class GST protein 4; Uncharacterized protein [Source:UniProtKB/TrEMBL;Acc:Q8S9U5]	-
OS02G0637000	46.2464	44.2436	62.3213	3.91996	8.89441	9.0548	2.846	1.64701e-07	1.34594e-05	-	Putative ripening-related protein 2 [Source:UniProtKB/Swiss-Prot;Acc:Q6H5X0]	-
OS05G0209600	5.16601	8.22396	12.0669	1.28081	1.06893	1.25515	2.84388	5.34384e-05	0.00215747	-	Putative lipase; Putative uncharacterized protein OJ1008_D08.1; Putative uncharacterized protein OSJNBb0016G07.8; cDNA clone:J023075I03, full insert sequence [Source:UniProtKB/TrEMBL;Acc:Q75IK4]	Lipase_GDSL
OS12G0191601	12.3984	43.1758	28.9605	5.97712	7.12622	0	2.83962	0.0358469	0.220602	-	Expressed protein; Os12g0191601 protein [Source:UniProtKB/TrEMBL;Acc:Q2QWL6]	-
OS01G0187600	11.4336	3.25027	3.81526	1.46236	0.891867	0.566926	2.83841	0.000610687	0.0154129	CKX1	Cytokinin dehydrogenase 1 [Source:UniProtKB/Swiss-Prot;Acc:Q0JQ12]	-
OS03G0820400	25.6258	27.6214	14.9643	0	1.84111	7.9062	2.83781	0.0170051	0.154585	-	C2H2 transcription factor; C2H2 type zinc finger transcription factor ZFP37; Os03g0820400 protein; Putative Cys2/His2 zinc-finger protein; Zinc finger protein ZFP15; Zinc finger, C2H2 type family protein, expressed; cDNA clone:002-157-B05, full insert sequence [Source:UniProtKB/TrEMBL;Acc:Q84TB8]	-
OS05G0194500	15.5678	21.2979	18.1818	2.01028	2.85214	3.2083	2.83746	7.25458e-08	6.63808e-06	-	Putative uncharacterized protein P0473H02.3; cDNA, clone: J075175B09, full insert sequence [Source:UniProtKB/TrEMBL;Acc:Q6L4N9]	NAM
novel.966	6.97963	15.625	12.2274	2.88411	1.10321	1.41316	2.83647	0.000500612	0.0133304	-	-	-
OS06G0671150	1.36164	6.77391	6.36112	0.375103	0.860893	0.787689	2.83552	0.00775798	0.0972271	-	Os06g0671150 protein [Source:UniProtKB/TrEMBL;Acc:A3BEJ0]	Auxin_inducible
EPlOSAG00000002138	0	43.6361	153.664	9.06126	7.56231	8.87973	2.83193	0.0279615	0.196344	-	-	-
OS02G0190300	2.01584	3.67709	9.41731	1.61969	0.714496	0	2.83117	0.0298395	0.202859	-	Putative multidrug resistance protein [Source:UniProtKB/Swiss-Prot;Acc:Q6YUU5]	ABC_tran
OS04G0332700	12.5813	69.5437	146.938	21.9505	3.93705	9.05715	2.83046	0.00163164	0.0330215	-	B1159F04.1 protein; OSJNBb0046K02.12 protein; Os04g0332700 protein; cDNA clone:J023119D23, full insert sequence [Source:UniProtKB/TrEMBL;Acc:Q7XK87]	-
novel.1142	9.66587	14.4258	0	0.332842	2.63893	0.838734	2.82838	0.0241621	0.181532	-	-	-
OS05G0594100	61.8261	35.7903	81.3975	7.7417	9.62695	8.90884	2.82729	5.94166e-10	9.84696e-08	-	Os05g0594100 protein; Putative uncharacterized protein OSJNBa0030I14.2; cDNA clone:001-207-F10, full insert sequence; cDNA clone:006-308-G03, full insert sequence [Source:UniProtKB/TrEMBL;Acc:Q5TKG4]	-
OS07G0182200	33.3306	35.8157	21.7992	4.04002	5.21081	4.6275	2.82704	3.12366e-09	4.30393e-07	-	Os07g0182200 protein; cDNA clone:J013073L03, full insert sequence [Source:UniProtKB/TrEMBL;Acc:Q0D859]	-
OS01G0707500	3.86344	3.29484	1.28919	0.532148	0.348949	0.478916	2.82564	0.000663266	0.016425	-	BHLH transcription factor-like; Os01g0707500 protein; Uncharacterized protein; cDNA clone:001-207-E08, full insert sequence [Source:UniProtKB/TrEMBL;Acc:Q8S0N2]	-
OS01G0218100	11.962	5.6008	1.64359	2.32607	0.525764	0.284934	2.8246	0.00555709	0.0801568	-	DNA binding protein-like; Os01g0218100 protein [Source:UniProtKB/TrEMBL;Acc:Q9FTQ1]	HLH
OS02G0675700	7.70566	4.47232	11.9994	0.884476	1.21797	1.30013	2.82339	1.01805e-05	0.000523358	-	Dehydration-responsive family protein-like; Os02g0675700 protein [Source:UniProtKB/TrEMBL;Acc:Q6EP94]	-
OS06G0597900	11.6688	4.22183	9.91141	1.60726	2.07304	0.245463	2.82276	0.00282434	0.0499136	-	Os06g0597900 protein; SOUL heme-binding protein-like [Source:UniProtKB/TrEMBL;Acc:Q69VD1]	-
OS10G0392400	106.534	113.907	59.4255	8.54151	5.75767	26.9508	2.8221	5.17739e-05	0.0021121	-	Os10g0392400 protein; ZIM motif family protein, expressed; cDNA clone:001-027-G06, full insert sequence [Source:UniProtKB/TrEMBL;Acc:Q7XEZ1]	Zim
OS04G0606200	3.8868	32.8714	40.855	0.803048	3.90953	6.52053	2.81371	0.00516185	0.076171	-	OSJNBa0035M09.6 protein; OSJNBb0015N08.16 protein; Os04g0606200 protein; cDNA clone:J013078K12, full insert sequence; cDNA clone:J013090O07, full insert sequence [Source:UniProtKB/TrEMBL;Acc:Q7X8J0]	-
OS02G0136000	4.4989	2.55785	6.00494	0.53115	0.775748	0.557688	2.81314	0.00021302	0.00669543	-	Os02g0136000 protein [Source:UniProtKB/TrEMBL;Acc:Q0E452]	RWP-RK
OS04G0417600	6.29791	6.26618	21.0155	0.867469	2.63731	1.24911	2.80923	0.000393466	0.0110431	-	Putative uncharacterized protein [Source:UniProtKB/TrEMBL;Acc:A3ATS0]	-
OS03G0150600	38.1614	12.9095	55.2657	3.36404	1.57925	10.6405	2.8081	0.000761575	0.0183425	PHT1-1	Inorganic phosphate transporter 1-1 [Source:UniProtKB/Swiss-Prot;Acc:Q8H6H4]	Sugar_tr
OS04G0546800	46.0328	99.2351	143.366	4.62329	5.51213	32.5653	2.80675	0.00093276	0.0214616	-	Development related ERF protein; OSJNBa0079A21.16 protein; Os04g0546800 protein; cDNA, clone: J100039E18, full insert sequence [Source:UniProtKB/TrEMBL;Acc:Q0JB99]	AP2
OS07G0182000	5.76808	3.27944	0	0.226997	1.08932	0.143003	2.80666	0.0283614	0.197179	-	Os07g0182000 protein; RISBZ1 ,transcriptional activator [Source:UniProtKB/TrEMBL;Acc:Q6ZLB0]	bZIP_1
OS04G0623500	26.4357	18.2094	45.1243	1.40047	5.66868	6.05823	2.80619	6.17096e-05	0.00245379	GLO3	Peroxisomal (S)-2-hydroxy-acid oxidase GLO3 [Source:UniProtKB/Swiss-Prot;Acc:Q7FAS1]	FMN_dh
OS02G0597200	7.8358	1.94908	0	0.809473	0.450377	0.453289	2.79944	0.0477078	0.253163	-	NBS-LRR disease resistance protein-like; cDNA clone:J013000L09, full insert sequence [Source:UniProtKB/TrEMBL;Acc:Q6K906]	-
OS03G0111200	11.4003	28.3571	26.6291	0.392567	1.63813	7.66656	2.79809	0.00582833	0.0824631	-	Os03g0111200 protein; Remorin, C-terminal region family protein, expressed; cDNA clone:001-009-D11, full insert sequence [Source:UniProtKB/TrEMBL;Acc:Q10SU0]	-
OS04G0667600	194.483	168.597	121.441	17.7702	23.4633	32.5263	2.7969	1.71549e-10	3.38795e-08	-	Os04g0667600 protein [Source:UniProtKB/TrEMBL;Acc:Q0J984]	-
novel.1749	13.296	26.4581	46.5858	2.74708	4.9674	4.23035	2.79682	0.00309145	0.0533219	-	-	-
OS01G0654100	14.6165	17.5517	18.8368	1.52731	3.18663	2.94482	2.79465	2.20367e-08	2.3211e-06	-	CTP synthase [Source:UniProtKB/TrEMBL;Acc:Q5VPD3]	GATase
OS02G0109200	3.19568	2.78213	0	0.165064	0.482154	0.323514	2.79421	0.00504798	0.0750045	-	Os02g0109200 protein [Source:UniProtKB/TrEMBL;Acc:Q0E4N1]	-
OS02G0168000	0.739412	0.735687	2.59071	0.305538	0.148747	0.128322	2.79349	0.00790678	0.0981684	UREF	Os02g0168000 protein; cDNA clone:002-113-G03, full insert sequence [Source:UniProtKB/TrEMBL;Acc:Q0E3L5]	-
OS04G0574200	0	9.24026	49.8938	1.91879	1.17434	5.74849	2.78605	0.0286025	0.198144	-	OSJNBa0019K04.16 protein; Os04g0574200 protein [Source:UniProtKB/TrEMBL;Acc:Q7XTY1]	-
OS06G0206900	5.27861	7.00268	0	0.484714	0.202265	1.32322	2.78325	0.04164	0.237332	-	Os06g0206900 protein; Putative uncharacterized protein P0529B09.11; cDNA clone:J023086C11, full insert sequence [Source:UniProtKB/TrEMBL;Acc:Q69TF5]	-
OS05G0546500	6.44391	19.2343	45.1556	0	4.07414	5.59156	2.77647	0.0362654	0.221081	-	Os05g0546500 protein; Putative apoptosis-related protein [Source:UniProtKB/TrEMBL;Acc:Q6L5A4]	-
OS04G0679800	21.0804	26.4457	32.1131	2.77735	5.16262	4.13559	2.77452	2.06917e-08	2.20889e-06	-	Os04g0679800 protein [Source:UniProtKB/TrEMBL;Acc:Q0J8Z1]	-
novel.1815	34.1067	15.6622	30.6413	2.89097	2.71433	6.37438	2.77431	0.000182746	0.00595722	-	-	-
OS08G0445700	27.0058	23.57	23.2403	0.978885	1.30713	8.77051	2.7736	0.00116576	0.0256759	-	Putative trehalose-6-phosphate synthase [Source:UniProtKB/TrEMBL;Acc:Q6ZCH2]	-
OS11G0704800	3.09743	6.16364	7.23505	1.56434	0.534091	0.537544	2.77254	0.00226247	0.0424195	-	Os11g0704800 protein; Rhomboid family protein, putative, expressed; Rhomboid family, putative [Source:UniProtKB/TrEMBL;Acc:Q53MA5]	Rhomboid
OS02G0247100	9.20175	10.6813	3.58228	0.42248	0.528888	2.66153	2.77148	0.0103001	0.115798	-	-	-
OS01G0225500	6.77949	14.4543	15.8357	0.667001	2.28232	2.5772	2.76774	0.000242634	0.00745808	KPHMT2	Putative 3-methyl-2-oxobutanoate hydroxymethyltransferase [Source:UniProtKB/TrEMBL;Acc:Q9AWZ7]	-
OS04G0634800	69.9625	58.4724	117.663	5.01102	12.2245	19.7504	2.76235	2.89923e-05	0.00130625	-	OSJNBa0043L09.16 protein; Os04g0634800 protein; cDNA clone:002-133-B08, full insert sequence [Source:UniProtKB/TrEMBL;Acc:Q7XQT1]	-
OS02G0603600	4.73558	4.71172	8.29611	0.326137	1.97335	0.342432	2.76152	0.00938432	0.109619	-	Putative uncharacterized protein OJ1669_F01.28 [Source:UniProtKB/TrEMBL;Acc:Q6K8J6]	-
OS02G0233200	20.4057	21.6564	38.1314	3.93494	0.938286	7.31873	2.7606	0.000727772	0.0177308	BZR4	-	-
OS09G0397800	21.6591	32.325	16.864	1.98888	7.4694	1.87942	2.75416	0.00237428	0.0438225	-	-	-
OS02G0767800	37.5554	63.4092	47.8488	11.9132	6.73735	5.46422	2.75286	3.12048e-08	3.1876e-06	-	AP2 domain-containing transcription factor-like [Source:UniProtKB/TrEMBL;Acc:Q6Z301]	AP2
OS01G0927000	3.1167	12.404	20.3842	0.858584	1.82721	2.7405	2.75229	0.000609255	0.0154004	-	Os01g0927000 protein; Putative SET domain-containing protein [Source:UniProtKB/TrEMBL;Acc:Q5JK06]	Pre-SET
OS02G0830700	0	3.93806	11.0943	1.41745	0.591484	0.320551	2.74714	0.0222848	0.176034	-	Os02g0830700 protein; Receptor kinase-like [Source:UniProtKB/TrEMBL;Acc:Q6K9S6]	-
OS01G0132200	6.42981	31.9871	3.75473	3.54255	3.04892	0.650921	2.74536	0.00675155	0.089941	-	Os01g0132200 protein; Putative uncharacterized protein OSJNBa0083M16.4; Putative uncharacterized protein P0504H10.35; Uncharacterized protein; cDNA clone:002-139-F12, full insert sequence [Source:UniProtKB/TrEMBL;Acc:Q5ZCM1]	-
OS02G0168100	83.6137	65.3655	27.901	5.14147	11.2423	11.7468	2.74326	2.83999e-06	0.000170825	-	Os02g0168100 protein [Source:UniProtKB/TrEMBL;Acc:Q0E3L4]	Glyoxalase
OS07G0194800	8.34441	7.11631	1.39222	0.410483	0.753674	1.55157	2.73941	0.00139013	0.0294201	-	Galactosyltransferase family-like protein; cDNA clone:J023004E20, full insert sequence [Source:UniProtKB/TrEMBL;Acc:Q6ZKZ6]	Galactosyl_T
OS02G0600400	10.2435	16.0158	17.0908	0.705467	2.14479	3.80939	2.73696	0.000180771	0.00591724	-	Glucose-6-phosphate 1-dehydrogenase [Source:UniProtKB/TrEMBL;Acc:Q6K5H5]	G6PD_N
OS01G0757200	40.3445	130.459	96.201	3.93622	20.6767	18.0875	2.72986	0.000158798	0.00533808	-	Gibberellin 2-oxidase; Os01g0757200 protein; cDNA clone:001-028-C12, full insert sequence; cDNA clone:001-031-D01, full insert sequence; cDNA clone:J033060N07, full insert sequence [Source:UniProtKB/TrEMBL;Acc:Q8S0S6]	2OG-FeII_Oxy
OS02G0702100	61.9117	37.9075	22.2485	0.983962	8.34877	9.91799	2.72835	0.00153463	0.0316529	-	Os02g0702100 protein; Putative uncharacterized protein OJ1218_D07.7; cDNA clone:002-141-E07, full insert sequence [Source:UniProtKB/TrEMBL;Acc:Q6ZHJ4]	-
OS11G0591200	1.92937	3.83929	2.25333	0	0.443576	0.781276	2.72699	0.0396826	0.231679	-	3-ketoacyl-CoA synthase [Source:UniProtKB/TrEMBL;Acc:Q0IRW8]	-
OS04G0448300	4.933	6.5442	3.84088	1.47218	1.13413	0	2.72673	0.0320961	0.209141	-	Os04g0448300 protein; cDNA clone:001-206-A01, full insert sequence; cDNA clone:J023010M08, full insert sequence [Source:UniProtKB/TrEMBL;Acc:Q0JCV1]	-
OS09G0493700	15.0867	17.32	16.2646	2.71742	2.30125	2.81963	2.72426	3.6929e-10	6.63015e-08	-	Os09g0493700 protein; cDNA clone:J013112C23, full insert sequence; cDNA clone:J013155B08, full insert sequence [Source:UniProtKB/TrEMBL;Acc:Q0J0L8]	NAM
OS05G0454500	63.6712	63.3504	137.57	15.3475	18.3896	8.83987	2.71936	2.47454e-07	1.98122e-05	-	Os05g0454500 protein; Putative uncharacterized protein OJ1651_D06.1; cDNA clone:J033101G01, full insert sequence [Source:UniProtKB/TrEMBL;Acc:Q60EN2]	-
OS05G0364600	9.06222	6.76242	13.2299	1.56028	2.14858	0.851883	2.71752	0.000203042	0.00646761	-	Os05g0364600 protein [Source:UniProtKB/TrEMBL;Acc:Q0DIT6]	RRM_1
OS04G0194500	2.16634	3.87977	1.01204	0.238712	0.224126	0.701789	2.71324	0.00457807	0.0698089	-	Os04g0194500 protein [Source:UniProtKB/TrEMBL;Acc:Q0JEW2]	ABC_tran
OS09G0128400	5.69953	13.862	5.91694	1.13396	0.873577	2.16143	2.71137	0.000168534	0.00560272	-	Os09g0128400 protein [Source:UniProtKB/TrEMBL;Acc:Q0J3D8]	-
OS03G0233000	17.4906	22.5209	9.61295	5.66858	0.887035	1.96409	2.71069	0.000728336	0.0177308	-	Expressed protein; Os03g0233000 protein; Putative uncharacterized protein OJ1175C11.12; cDNA clone:J023021I18, full insert sequence [Source:UniProtKB/TrEMBL;Acc:Q8S5X6]	-
OS03G0807900	3.62172	3.60347	8.45971	1.66284	0.555108	0.349185	2.70398	0.00840532	0.10231	-	Expressed protein; Os03g0807900 protein; Putative uncharacterized protein OSJNBa0059E14.7; cDNA clone:006-202-A06, full insert sequence; cDNA clone:J023049O16, full insert sequence [Source:UniProtKB/TrEMBL;Acc:Q84M38]	-
OS03G0701200	80.9094	77.9461	47.9975	4.42238	4.72424	23.8482	2.69541	0.000430704	0.0118414	-	HAD-superfamily hydrolase, subfamily IA, variant 3, putative; Os03g0701200 protein; Phosphatase, putative, expressed; cDNA clone:006-310-D11, full insert sequence; cDNA clone:J013034L20, full insert sequence [Source:UniProtKB/TrEMBL;Acc:Q53RB5]	-
OS12G0207000	4.84489	14.4614	39.6089	2.83616	0.0696173	6.44619	2.69497	0.0294051	0.201001	MADS13	MADS-box transcription factor 13 [Source:UniProtKB/Swiss-Prot;Acc:Q2QW53]	K-box
OS03G0215200	4.97195	27.208	29.034	5.47866	0.857317	3.73906	2.69345	0.00611125	0.0848947	DL	Protein DROOPING LEAF [Source:UniProtKB/Swiss-Prot;Acc:Q76EJ0]	YABBY
OS04G0115700	1.45107	3.60941	1.69473	0.19987	0.542121	0.377741	2.68699	0.00143515	0.0301255	-	Os04g0115700 protein [Source:UniProtKB/TrEMBL;Acc:C7J0S4]	-
OS02G0603900	8.51365	1.81516	0	0.753855	0.734007	0.351787	2.68606	0.0111628	0.121352	-	-	-
OS03G0649000	2.44217	2.42987	3.4227	0.470936	0.561474	0.310807	2.68364	0.000681971	0.0168179	-	Expressed protein [Source:UniProtKB/TrEMBL;Acc:Q10G00]	-
OS03G0633800	25.5165	36.0776	53.3282	7.21422	4.63139	6.83662	2.68171	1.79406e-07	1.45608e-05	IAA12	Auxin-responsive protein IAA12 [Source:UniProtKB/Swiss-Prot;Acc:Q75GK1]	-
OS05G0560300	10.4305	0.741283	1.74028	0.205242	1.19903	0.732687	2.68066	0.0203186	0.167314	-	Os05g0560300 protein; Putative uncharacterized protein OJ1115_B06.5 [Source:UniProtKB/TrEMBL;Acc:Q688Y8]	Pkinase_Tyr
OS10G0492400	2.87517	9.72633	16.1182	1.42569	0.892382	2.26201	2.67931	0.000496939	0.0132623	-	Protein kinase domain containing protein, expressed [Source:UniProtKB/TrEMBL;Acc:Q7XD42]	Pkinase
OS05G0563900	51.5513	36.6368	25.8032	7.10064	4.02123	8.30746	2.67904	7.0708e-05	0.0027561	-	-	-
OS08G0387400	89.5276	145.545	136.302	23.8922	19.0669	19.3751	2.67482	4.95424e-13	2.05983e-10	GLU15	Endoglucanase 20 [Source:UniProtKB/Swiss-Prot;Acc:Q6ZA06]	-
OS08G0127800	14.6628	24.8012	10.2749	1.00982	6.06796	1.35715	2.67475	0.00250966	0.045857	-	Os08g0127800 protein; cDNA clone:002-144-E01, full insert sequence [Source:UniProtKB/TrEMBL;Acc:Q0J895]	-
OS03G0733600	0	3.49715	8.21011	1.12965	0.538729	0.203329	2.6747	0.0426316	0.239868	-	Expressed protein; Os03g0733600 protein; Putative calcium-responsive transcription coactivator; SSXT protein containing protein, expressed; cDNA clone:001-017-F01, full insert sequence [Source:UniProtKB/TrEMBL;Acc:Q6AVI1]	SSXT
OS03G0215301	36.1875	115.217	33.8111	25.9191	2.07994	5.44282	2.67193	0.0123548	0.12758	-	-	-
OS01G0641800	9.96998	18.9377	4.23421	0	2.55265	2.93617	2.6708	0.0227577	0.177369	-	Os01g0641800 protein [Source:UniProtKB/TrEMBL;Acc:Q0JKX7]	AAA
OS07G0566150	26.7129	28.9946	17.0173	1.00348	7.95605	3.23109	2.6644	0.00194154	0.0381531	-	-	-
OS11G0229400	2.37353	2.36157	1.10883	0.261542	0.218277	0.521758	2.66413	0.0048933	0.0733964	-	NB-ARC domain containing protein, expressed; NB-ARC domain, putative; Os11g0229400 protein; cDNA, clone: J065090F12, full insert sequence [Source:UniProtKB/TrEMBL;Acc:Q53Q39]	NB-ARC
OS12G0637700	3.76308	1.06975	0	0.444277	0.185391	0.279885	2.66246	0.0231153	0.178091	-	Nodulin family protein, putative, expressed; Os12g0637700 protein [Source:UniProtKB/TrEMBL;Acc:Q2QLL5]	-
OS03G0741100	29.857	30.9443	2.90586	1.02812	3.43217	6.26103	2.6554	0.00361992	0.0594514	-	Helix-loop-helix DNA-binding domain containing protein, expressed; Os03g0741100 protein; Putative helix-loop-helix DNA-binding protein [Source:UniProtKB/TrEMBL;Acc:Q75KV9]	-
OS07G0679000	0.549238	1.63941	14.1122	1.21043	0.662939	0.73077	2.6542	0.0130148	0.131418	HAK9	Probable potassium transporter 9 [Source:UniProtKB/Swiss-Prot;Acc:Q7XIV8]	K_trans
novel.958	23.8896	20.7981	0	2.87922	1.88801	3.45495	2.65407	0.00492	0.073657	-	PF00069:Protein kinase domain	Pkinase
OS07G0500300	9.25974	44.5299	75.702	4.25143	6.56406	10.5347	2.64847	0.000751366	0.0181515	-	Chitinase III-like protein; Os07g0500300 protein; cDNA clone:001-042-D08, full insert sequence; cDNA clone:J013047I20, full insert sequence [Source:UniProtKB/TrEMBL;Acc:Q69RN2]	C2
OS05G0576500	4.98978	9.92927	5.18011	0.992749	0.669193	1.76398	2.64809	0.000202591	0.00646761	-	Putative uncharacterized protein [Source:UniProtKB/TrEMBL;Acc:B9FIH2]	-
OS02G0532500	28.1402	17.6832	38.0545	4.08	3.40507	6.16875	2.64804	5.79376e-06	0.000323074	-	Germin-like protein 2-4 [Source:UniProtKB/Swiss-Prot;Acc:Q6ESF0]	-
OS04G0685700	63.5224	84.6096	76.5818	8.74953	13.6621	15.4099	2.64767	5.37561e-10	9.09975e-08	-	-	-
OS10G0442950	4.12121	3.41704	8.02203	1.13531	0.908019	0.516546	2.64216	0.000464296	0.0126475	-	ABC transporter family protein, putative, expressed [Source:UniProtKB/TrEMBL;Acc:Q337T0]	ABC_tran
OS02G0165000	7.58891	11.326	14.1811	2.5087	1.26494	1.84383	2.63697	1.12203e-05	0.000570621	-	Os02g0165000 protein; Zinc finger (C3HC4-type RING finger) protein-like; cDNA clone:J023019O21, full insert sequence [Source:UniProtKB/TrEMBL;Acc:Q6H6V3]	-
OS08G0429200	7.47057	12.3882	46.5332	3.08697	3.0057	4.17756	2.63672	0.00178031	0.0356348	-	-	-
OS05G0476700	74.5978	95.0403	46.7493	5.01221	15.8434	15.9458	2.63649	6.91802e-06	0.000376032	-	-	U-box
OS02G0740700	31.0944	23.2033	36.3156	1.22369	5.17015	8.60838	2.63097	0.000381904	0.0108263	-	Os02g0740700 protein; Putative zinc metalloproteinase [Source:UniProtKB/TrEMBL;Acc:Q6Z7S6]	PG_binding_1
OS06G0597000	13.3971	13.3296	15.6466	5.22836	2.11756	0.258333	2.63035	0.0059404	0.0834535	IAA23	Auxin-responsive protein IAA23 [Source:UniProtKB/Swiss-Prot;Acc:Q69VE0]	-
OS10G0558700	2.52768	1.25747	1.47605	0.17408	0.581132	0.146222	2.62921	0.0239239	0.180893	-	Oxidoreductase, 2OG-Fe oxygenase family protein, expressed; cDNA clone:J013070M10, full insert sequence [Source:UniProtKB/TrEMBL;Acc:Q336T2]	2OG-FeII_Oxy
OS01G0823100	10.9725	25.1095	17.9408	1.05794	2.64878	5.33182	2.62872	0.000622529	0.015612	EXPA2	Expansin-A2 [Source:UniProtKB/Swiss-Prot;Acc:Q40636]	-
OS12G0611100	4.25242	4.231	0	0.51251	0.947112	0.122998	2.62778	0.0192652	0.163746	-	-	Pkinase_Tyr
OS07G0540366	23.998	74.2843	43.5985	8.08003	10.1151	6.63274	2.62721	1.91449e-05	0.000909247	-	-	-
OS12G0601400	11.3697	38.9648	47.2134	9.04827	6.09926	2.04623	2.62313	0.000495186	0.0132305	IAA31	Auxin-responsive protein IAA31 [Source:UniProtKB/Swiss-Prot;Acc:P0C133]	-
OS03G0255500	62.4539	50.4497	66.441	12.2647	8.60096	10.2305	2.61763	1.25635e-13	5.72579e-11	-	Os03g0255500 protein; Phosphoenolpyruvate carboxykinase, putative, expressed; cDNA clone:J033092F07, full insert sequence [Source:UniProtKB/TrEMBL;Acc:Q10NX2]	-
OS02G0629000	27.3201	27.1824	38.998	1.25435	4.44911	9.83375	2.61535	0.000890898	0.0206894	-	Os02g0629000 protein; Putative uncharacterized protein B1469H02.18; cDNA clone:001-103-G03, full insert sequence [Source:UniProtKB/TrEMBL;Acc:Q6K219]	-
OS08G0237200	0.810823	2.42021	3.78789	0.111682	0.652451	0.328334	2.61449	0.0294669	0.201249	-	Probable mannose-1-phosphate guanylyltransferase 3 [Source:UniProtKB/Swiss-Prot;Acc:Q6Z9A3]	Hexapep
novel.1058	0	8.82126	11.8339	2.61683	0.291192	0.732687	2.61363	0.0425193	0.239564	-	PF10275:Peptidase C65 Otubain	-
OS02G0592000	8.04607	25.6177	30.0707	3.10313	3.7922	3.81671	2.61041	9.75686e-05	0.00358493	-	Os02g0592000 protein [Source:UniProtKB/TrEMBL;Acc:C7IYV0]	2OG-FeII_Oxy
OS03G0726800	27.4299	3.41146	2.00223	0.590339	3.30097	1.83471	2.60825	0.0127474	0.12988	-	Expressed protein; Putative serine esterase; Serine esterase family protein, expressed; cDNA clone:J033058M21, full insert sequence [Source:UniProtKB/TrEMBL;Acc:Q75GJ0]	-
OS10G0456600	18.6991	35.8808	24.9587	2.20765	3.37783	8.03558	2.60295	0.00020521	0.00651914	-	Os10g0456600 protein; Ras-related protein Rab-18, putative, expressed; cDNA clone:J033109P10, full insert sequence [Source:UniProtKB/TrEMBL;Acc:Q7XDQ3]	Ras
OS03G0179900	12.9383	4.29103	7.83521	1.58409	0.633481	2.13449	2.59939	0.000316897	0.00928323	-	Probable lipoxygenase 6 [Source:UniProtKB/Swiss-Prot;Acc:Q8H016]	Lipoxygenase
OS02G0122600	82.8232	118.235	84.1133	15.624	10.3487	23.956	2.59827	3.26584e-07	2.53761e-05	-	Os02g0122600 protein; Putative EF-hand Ca2+-binding protein CCD1 [Source:UniProtKB/TrEMBL;Acc:Q6Z727]	-
OS03G0388500	31.9587	37.0973	33.1778	4.52424	2.80635	10.3223	2.59723	3.13438e-05	0.00139104	-	Os03g0388500 protein [Source:UniProtKB/TrEMBL;Acc:Q0DRF9]	-
OS07G0518100	6.45099	8.82541	5.65064	1.66604	0.370783	1.72596	2.59523	0.00188036	0.0371817	-	Os07g0518100 protein; Putative taxane 14b-hydroxylase [Source:UniProtKB/TrEMBL;Acc:Q7EZ52]	p450
OS02G0743200	15.4113	40.8898	23.9988	4.00962	4.03529	6.14159	2.59214	3.81848e-05	0.00163939	-	NHL repeat-containing protein-like; Os02g0743200 protein; cDNA clone:002-141-F04, full insert sequence [Source:UniProtKB/TrEMBL;Acc:Q6Z2V7]	-
OS06G0472600	4.93777	4.9129	0	0.370977	0.593417	0.856928	2.59138	0.00438735	0.0678693	-	-	-
OS06G0260000	9.27923	0.615499	1.44498	0.766869	0.817791	0.501004	2.5872	0.0123706	0.127688	-	Os06g0260000 protein [Source:UniProtKB/TrEMBL;Acc:Q0DD34]	-
OS01G0672400	35.1139	47.6918	53.3781	6.83261	7.33615	9.70504	2.58666	1.80228e-10	3.52994e-08	DI19-3	Protein DEHYDRATION-INDUCED 19 homolog 3 [Source:UniProtKB/Swiss-Prot;Acc:Q5QMP3]	-
OS04G0608800	6.66914	11.944	9.34677	1.74534	2.49159	0.810179	2.5831	0.000107237	0.00389749	-	Os04g0608800 protein [Source:UniProtKB/TrEMBL;Acc:Q0JAA6]	YTH
OS10G0556100	269.295	578.405	596.219	105.642	63.2115	90.6437	2.5796	3.06173e-08	3.14113e-06	EXPB4	Expansin-B4 [Source:UniProtKB/Swiss-Prot;Acc:Q94LR4]	-
OS03G0161600	0	6.87587	19.3706	1.90375	0.953292	1.51914	2.57951	0.021231	0.171783	-	Allergen, putative, expressed; Os03g0161600 protein; cDNA clone:002-133-B06, full insert sequence [Source:UniProtKB/TrEMBL;Acc:Q10RE6]	-
OS01G0248500	17.9172	2.22837	0	0.925464	1.93092	0.906923	2.56906	0.0233353	0.179064	-	Os01g0248500 protein; Putative pathogenesis related protein; cDNA clone:006-208-D11, full insert sequence [Source:UniProtKB/TrEMBL;Acc:Q9XHX3]	-
OS03G0405900	38.3829	47.3833	56.4499	9.49671	8.13	7.81249	2.56843	2.66954e-12	8.78686e-10	-	Probable nucleoredoxin 1-2 [Source:UniProtKB/Swiss-Prot;Acc:Q7Y0F2]	-
OS02G0546600	11.8485	11.7888	0	3.06	1.36203	0.342708	2.56228	0.0238141	0.180541	-	Os02g0546600 protein [Source:UniProtKB/TrEMBL;Acc:Q0E0J3]	AP2
OS05G0110900	12.2675	12.2057	18.5413	1.68971	3.60844	2.21246	2.55996	4.75549e-06	0.00027421	-	Os05g0110900 protein; Putative uncharacterized protein P0016H04.10; cDNA clone:J033020B11, full insert sequence [Source:UniProtKB/TrEMBL;Acc:Q65XV8]	Pkinase_Tyr
OS04G0684900	9.64208	16.7886	11.2611	1.66012	1.73187	3.34668	2.55813	0.000212967	0.00669543	-	Os04g0684900 protein [Source:UniProtKB/TrEMBL;Acc:Q0J8W0]	CAF1
OS10G0535600	9.1161	15.117	10.6468	0.627823	0.785948	4.65828	2.55307	0.0113241	0.122432	-	Expressed protein; Os10g0535600 protein; cDNA clone:002-155-A11, full insert sequence [Source:UniProtKB/TrEMBL;Acc:Q336X2]	-
OS04G0673300	74.1146	83.8625	54.3118	2.402	16.7054	18.831	2.55181	0.000578701	0.0148633	-	A-type response regulator; OSJNBa0018M05.2 protein; OSJNBb0004A17.17 protein; Os04g0673300 protein; TypeA response regulator 6; cDNA clone:006-202-B01, full insert sequence [Source:UniProtKB/TrEMBL;Acc:Q7XQA6]	Response_reg
OS10G0469900	1.42573	6.38345	14.9861	0.687325	1.63893	1.52581	2.55016	0.0040104	0.0637441	-	Os10g0469900 protein; POT family protein, expressed; Putative peptide transport protein [Source:UniProtKB/TrEMBL;Acc:Q7XDJ1]	-
OS01G0975000	2.94825	6.84459	4.59107	0	0.508369	1.98977	2.54157	0.0487208	0.255529	-	Os01g0975000 protein [Source:UniProtKB/TrEMBL;Acc:Q0JFK4]	-
OS01G0305200	124.835	224.526	145.796	18.848	61.9545	11.3878	2.54115	0.000233267	0.00720754	-	Os01g0305200 protein; Putative uncharacterized protein P0475H04.34; Putative uncharacterized protein P0552C05.13; cDNA clone:001-102-C01, full insert sequence [Source:UniProtKB/TrEMBL;Acc:Q657U9]	-
novel.1777	2.54629	22.8012	0	2.10435	2.04894	1.03109	2.54008	0.0395505	0.231464	-	PF00249:Myb-like DNA-binding domain|PF13359:DDE superfamily endonuclease	Myb_DNA-binding
OS06G0506100	0.994727	0	4.64702	0.274026	0.457391	0.17263	2.53763	0.0463898	0.249221	-	Os06g0506100 protein; Putative pentatricopeptide (PPR) repeat-containing protein [Source:UniProtKB/TrEMBL;Acc:Q654C7]	-
OS11G0559600	13.296	5.41188	1.41169	0.582714	0.833689	2.2725	2.53479	0.00552184	0.0798914	-	-	-
OS08G0200100	0.998785	2.98126	2.33299	0.550287	0.287035	0.346669	2.53406	0.0352018	0.21824	-	Acyl-[acyl-carrier-protein] desaturase 7, chloroplastic [Source:UniProtKB/Swiss-Prot;Acc:Q6Z1I5]	-
OS01G0806400	5.69462	14.1648	13.3016	2.54921	1.71837	1.81184	2.53363	0.000456294	0.0124713	-	Putative uncharacterized protein P0702B09.7 [Source:UniProtKB/TrEMBL;Acc:Q5VR64]	-
OS01G0756300	1.52725	13.676	10.7022	2.10362	0.702252	1.94368	2.53294	0.0110873	0.120808	-	Os01g0756300 protein; Putative uncharacterized protein OJ1414_E05.1; Putative uncharacterized protein P0503C12.46; Uncharacterized protein; cDNA clone:J023026P15, full insert sequence [Source:UniProtKB/TrEMBL;Acc:Q8RUL5]	-
OS11G0138600	9.19695	11.4383	5.37062	2.85026	1.05722	1.33007	2.53211	0.00797289	0.0987713	-	Os11g0138600 protein; Phosphoglycerate mutase family protein, expressed [Source:UniProtKB/TrEMBL;Acc:Q2RAT4]	-
OS02G0777800	40.7424	3.95485	22.0509	2.12155	2.28463	7.47306	2.52926	0.00351435	0.0581609	-	-	Pkinase_Tyr
OS11G0508600	2.95418	10.7774	20.7014	1.62763	0.622589	3.75969	2.52835	0.00816091	0.100332	SWEET14	Bidirectional sugar transporter SWEET14 [Source:UniProtKB/Swiss-Prot;Acc:Q2R3P9]	-
OS11G0153100	8.83294	32.2243	34.387	3.64993	1.6923	8.00523	2.52783	0.00585486	0.0826408	-	Os11g0153100 protein [Source:UniProtKB/TrEMBL;Acc:C7J933]	-
OS02G0181300	137.053	89.9995	108.845	4.53063	4.41135	50.4242	2.52657	0.00833864	0.10176	-	-	-
OS02G0805100	31.971	34.7017	67.8897	4.60382	10.2738	9.07923	2.52643	9.9355e-06	0.000512988	IAA9	Auxin-responsive protein IAA9 [Source:UniProtKB/Swiss-Prot;Acc:Q6K846]	-
OS05G0410500	3.58694	0.713774	11.7299	1.77863	0.700966	0.373499	2.52583	0.0169527	0.154316	-	Os05g0410500 protein [Source:UniProtKB/TrEMBL;Acc:Q0DI76]	-
OS03G0121200	39.1316	62.826	59.2052	9.30991	11.3736	9.20915	2.52468	1.48022e-11	3.87675e-09	-	Os03g0121200 protein; Peroxidase family protein, expressed; cDNA clone:J033135H09, full insert sequence [Source:UniProtKB/TrEMBL;Acc:Q10SI9]	-
OS09G0414600	0.744282	4.07292	6.95405	1.12768	0.342232	0.667361	2.52101	0.0046239	0.0701998	-	Os09g0414600 protein [Source:UniProtKB/TrEMBL;Acc:Q0J1T2]	-
OS01G0384800	59.3439	60.8342	67.2083	0.495393	9.40583	23.8226	2.51489	0.0112441	0.121937	-	Os01g0384800 protein; Putative uncharacterized protein OSJNBb0093M23.18; Uncharacterized protein; cDNA clone:002-157-A09, full insert sequence; cDNA clone:J023034B07, full insert sequence [Source:UniProtKB/TrEMBL;Acc:Q5VNY3]	-
OS01G0827400	14.8405	40.6058	43.3311	7.66546	4.79805	5.79489	2.5147	3.93315e-05	0.00167949	-	Os01g0827400 protein [Source:UniProtKB/TrEMBL;Acc:Q0JI34]	-
OS01G0788500	2.62907	7.4115	5.11754	0.844961	1.83851	0.202784	2.51388	0.00553211	0.0799912	-	Os01g0788500 protein; Putative disease resistance protein RPS2; Uncharacterized protein; cDNA clone:J013057M10, full insert sequence [Source:UniProtKB/TrEMBL;Acc:Q5ZAY2]	NB-ARC
OS06G0622700	212.495	233.474	164.435	38.7857	35.6665	40.1203	2.51243	6.24661e-15	3.79586e-12	-	BZIP transcription factor-like; Os06g0622700 protein [Source:UniProtKB/TrEMBL;Acc:Q69XV0]	bZIP_1
OS06G0126500	4.10394	5.71657	5.75166	0.113055	1.27376	1.37696	2.51138	0.0102637	0.115466	-	Os06g0126500 protein [Source:UniProtKB/TrEMBL;Acc:Q0DF00]	ubiquitin
OS05G0209500	60.0554	119.506	185.369	17.4302	17.9987	31.6392	2.50649	1.44102e-05	0.000705596	-	Os05g0209500 protein; Putative uncharacterized protein OSJNBb0016G07.7; cDNA clone:001-106-H08, full insert sequence [Source:UniProtKB/TrEMBL;Acc:Q75IK5]	-
OS03G0247900	98.66	120.25	115.226	11.4377	16.3504	33.8635	2.5049	2.42464e-06	0.000149251	-	ACT domain containing protein, expressed; ACT-domain repeat protein 9; cDNA, clone: J100067F18, full insert sequence [Source:UniProtKB/TrEMBL;Acc:Q10P43]	ACT
OS01G0542700	5.21614	38.0589	24.368	5.50825	6.59576	1.00582	2.50276	0.00777198	0.097351	-	Os01g0542700 protein; Putative uncharacterized protein OSJNBa0062A24.41; Putative uncharacterized protein OSJNBa0065J17.8; cDNA clone:002-167-H10, full insert sequence [Source:UniProtKB/TrEMBL;Acc:Q8RYP6]	bZIP_1
OS03G0407400	7.77361	21.6564	29.0525	2.56975	4.11059	3.77741	2.50273	0.000259599	0.00786732	-	Seed length and weight protein long form for short seed [Source:UniProtKB/TrEMBL;Acc:C6L686]	-
OS11G0707900	4.04742	6.44324	5.67244	0.334493	1.02358	1.5453	2.50098	0.00360695	0.0592795	-	Os11g0707900 protein [Source:UniProtKB/TrEMBL;Acc:Q0IQU2]	-
OS08G0475100	62.2142	74.9951	139.732	14.502	14.6474	22.0785	2.49942	4.51365e-07	3.39584e-05	-	Os08g0475100 protein; Putative PrMC3; cDNA clone:001-203-F05, full insert sequence [Source:UniProtKB/TrEMBL;Acc:Q6ZDG5]	Abhydrolase_3
OS12G0286200	0	7.12209	8.36011	0.49298	0.822858	1.34579	2.49877	0.0493191	0.256544	-	Expressed protein; Os12g0286200 protein; cDNA clone:J023040D23, full insert sequence [Source:UniProtKB/TrEMBL;Acc:Q2QTR0]	-
OS09G0514500	0	4.33257	8.1371	1.19957	0.550624	0.503804	2.49758	0.0286736	0.198425	-	Aleurone layer morphogenesis protein; Os09g0514500 protein [Source:UniProtKB/TrEMBL;Acc:Q7XZV4]	-
OS01G0825900	8.35145	1.91755	6.00232	0.884863	0.295394	1.78382	2.4951	0.00853079	0.103205	-	Os01g0825900 protein; Putative uncharacterized protein P0439E11.19; cDNA clone:J033029A05, full insert sequence [Source:UniProtKB/TrEMBL;Acc:Q94D92]	-
OS02G0173000	6.42279	3.19521	6.25105	0.737225	1.2613	0.897908	2.49244	0.000159485	0.00534088	-	cDNA clone:001-132-D10, full insert sequence [Source:UniProtKB/TrEMBL;Acc:B7F4T8]	-
OS01G0567400	126.656	78.7613	29.5847	13.0841	12.7397	19.4162	2.49223	3.5947e-05	0.00156313	-	Os01g0567400 protein; Uncharacterized protein [Source:UniProtKB/TrEMBL;Acc:Q0JLU6]	-
OS03G0776900	36.2505	12.7298	24.9044	3.52455	8.33427	2.09704	2.49091	0.00153357	0.0316529	-	DNAJ protein, putative, expressed; Os03g0776900 protein [Source:UniProtKB/TrEMBL;Acc:Q10DG4]	-
OS01G0848900	23.8251	27.0915	26.5006	3.28165	3.5865	7.48189	2.48869	1.70253e-05	0.000816834	-	Os01g0848900 protein; Putative uncharacterized protein P0005H10.37 [Source:UniProtKB/TrEMBL;Acc:Q5N782]	-
OS03G0308700	4.50333	13.4419	18.4083	0.775357	2.32954	3.38664	2.4881	0.0031244	0.0536948	-	-	-
OS02G0829500	25.5515	36.0156	27.3551	7.33218	7.03715	2.95623	2.48733	4.19341e-06	0.000244176	-	Metallo-beta-lactamase-like; Os02g0829500 protein; cDNA clone:001-035-C11, full insert sequence; cDNA clone:006-304-C07, full insert sequence; cDNA clone:J013000F10, full insert sequence; cDNA clone:J033112F11, full insert sequence [Source:UniProtKB/TrEMBL;Acc:Q6K9T9]	Lactamase_B
OS05G0375400	0.915397	7.28628	2.13821	0.504344	0.894441	0.635452	2.48652	0.0185338	0.160773	-	'putative beta-1,3-glucanase'; Os05g0375400 protein; cDNA clone:001-034-H03, full insert sequence [Source:UniProtKB/TrEMBL;Acc:Q75K72]	Glyco_hydro_17
OS01G0537250	91.2861	25.775	2.88146	2.20889	5.24684	14.6291	2.48295	0.0164415	0.151202	-	-	-
OS04G0677600	3.88167	7.72423	0	1.06932	0.557766	0.898195	2.48277	0.0469614	0.251129	-	OSJNBa0064G10.17 protein; Os04g0677600 protein [Source:UniProtKB/TrEMBL;Acc:Q7XKB4]	-
OS04G0580300	40.9031	53.825	27.7381	6.81527	8.26636	8.51062	2.48264	2.48482e-09	3.50523e-07	-	OSJNBa0064M23.7 protein; Os04g0580300 protein; cDNA clone:J023075P18, full insert sequence [Source:UniProtKB/TrEMBL;Acc:Q7X7C0]	GRAS
OS07G0274700	135.833	201.344	174.829	31.6916	28.839	36.8832	2.48162	3.29379e-10	6.0575e-08	-	Putative B12D protein; cDNA, clone: J100067M12, full insert sequence [Source:UniProtKB/TrEMBL;Acc:Q6YU35]	-
OS06G0201000	9.76684	4.1647	9.77728	0.960912	1.28313	2.01785	2.47868	0.00314413	0.0538387	-	Os06g0201000 protein; Putative uncharacterized protein B1172G12.43; Putative uncharacterized protein OJ1147_D11.21 [Source:UniProtKB/TrEMBL;Acc:Q69K44]	-
OS07G0471300	17.0292	26.2915	17.8312	2.10295	6.91902	2.75153	2.47622	4.84796e-05	0.0020016	AGO18	Protein argonaute 18 [Source:UniProtKB/Swiss-Prot;Acc:Q69UP6]	PAZ
OS09G0452900	6.96722	1.73303	12.2057	0.839702	0.800908	2.01521	2.4757	0.00608272	0.0847064	-	Os09g0452900 protein; Putative Avr9 elicitor response protein; cDNA clone:J013146K16, full insert sequence [Source:UniProtKB/TrEMBL;Acc:Q67UZ8]	Galactosyl_T
OS10G0474000	13.4379	14.8558	0	3.90751	0.686551	1.38198	2.47507	0.0195485	0.164692	-	Os10g0474000 protein; Putative aspartate-semialdehyde dehydrogenase [Source:UniProtKB/TrEMBL;Acc:Q7XDG4]	Peptidase_C48
OS12G0230600	12.5253	8.7235	8.77704	3.10539	0.57593	2.24616	2.46865	0.00354239	0.0584342	-	Expressed protein; Os12g0230600 protein; cDNA clone:J023131I01, full insert sequence [Source:UniProtKB/TrEMBL;Acc:Q2QVG6]	-
OS08G0331000	102.206	85.8019	74.6049	26.8358	15.4205	9.97728	2.46837	4.05673e-06	0.000237384	-	Os08g0331000 protein [Source:UniProtKB/TrEMBL;Acc:Q0J6D8]	-
OS01G0840100	99.5966	20.7257	12.1642	6.81435	7.18369	11.1088	2.46548	0.0012657	0.0273187	-	70 kDa heat shock protein; 70kDa heat shock protein; Os01g0840100 protein; Putative HSP70; Uncharacterized protein; cDNA, clone: J100050G20, full insert sequence [Source:UniProtKB/TrEMBL;Acc:Q943K7]	HSP70
OS09G0416200	1.5892	2.37178	5.56813	0.547237	0.86775	0.275798	2.46543	0.0146931	0.14155	-	Os09g0416200 protein; Putative glucose transporter; cDNA clone:J013037F14, full insert sequence [Source:UniProtKB/TrEMBL;Acc:Q6EQ14]	Sugar_tr
OS03G0737300	17.7727	11.7888	4.61267	2.176	1.24853	3.42708	2.46487	0.00460776	0.0700895	-	Magnesium-dependent phosphatase-1 family protein, expressed; Os03g0737300 protein; Putative uncharacterized protein OSJNBb0016H12.22; cDNA clone:J023081E04, full insert sequence [Source:UniProtKB/TrEMBL;Acc:Q84R48]	-
OS06G0696400	8.51365	24.2021	2.84091	1.34019	0.209716	5.2768	2.46472	0.0383867	0.22846	-	Xyloglucan endotransglycosylase-like [Source:UniProtKB/TrEMBL;Acc:Q5Z6H2]	-
OS05G0460200	5.66716	4.22896	3.30938	0.195148	1.14006	1.14743	2.46247	0.0255005	0.186594	-	Os05g0460200 protein; Putative ubiquitin-conjugating enzyme E2; cDNA clone:001-034-F08, full insert sequence; cDNA clone:J013000O01, full insert sequence; cDNA clone:J033021F14, full insert sequence [Source:UniProtKB/TrEMBL;Acc:Q6L508]	UQ_con
OS11G0107000	6.57733	1.63605	3.84088	0.679468	0.661578	0.951222	2.46241	0.00548496	0.0795521	-	Expressed protein; Os11g0107000 protein; cDNA clone:J013032I12, full insert sequence [Source:UniProtKB/TrEMBL;Acc:Q2RBL8]	-
OS07G0180300	2.42945	2.41721	1.4187	0.334631	0.523641	0.386486	2.45959	0.0085629	0.103431	-	Os07g0180300 protein; Putative uncharacterized protein OJ1014_E09.20 [Source:UniProtKB/TrEMBL;Acc:Q6ZLC6]	-
OS01G0559750	811.68	1775.74	1254.58	172.842	226.758	343.032	2.45649	5.11209e-07	3.77172e-05	-	Uncharacterized protein [Source:UniProtKB/TrEMBL;Acc:B9EXK1]	-
OS05G0136900	1.70048	4.22977	9.93005	0.702667	0.244345	1.86903	2.45503	0.0227203	0.177369	-	Os05g0136900 protein; Putative uncharacterized protein OJ1127_B08.7; cDNA clone:J023039O14, full insert sequence [Source:UniProtKB/TrEMBL;Acc:Q75L39]	-
OS06G0506600	11.6713	5.46471	8.01828	1.98586	1.65735	1.31062	2.45372	3.96411e-05	0.00168663	-	-	-
OS02G0707900	2.07907	9.65346	4.85635	0.0954567	0.876324	2.16488	2.45006	0.0269484	0.192299	-	Putative uncharacterized protein OSJNBb0060O16.22 [Source:UniProtKB/TrEMBL;Acc:Q6YV27]	Usp
OS06G0159600	12.5687	41.4651	15.4517	2.82459	4.67665	6.16104	2.44342	0.000159272	0.00534088	-	Putative uncharacterized protein P0702F05.34-2 [Source:UniProtKB/TrEMBL;Acc:Q5VMX0]	-
OS02G0314600	28.3834	17.0928	22.6811	2.57204	3.47743	6.95661	2.443	3.18242e-05	0.00140732	-	Os02g0314600 protein; Putative chloroplast nucleoid DNA binding protein; cDNA clone:J013170E21, full insert sequence [Source:UniProtKB/TrEMBL;Acc:Q6Z6Q8]	-
OS10G0575600	1.96366	4.29829	1.83471	0.270473	0.406315	0.908759	2.43685	0.00480816	0.0724864	ROC3	Homeobox-leucine zipper protein ROC3 [Source:UniProtKB/Swiss-Prot;Acc:Q336P2]	START
OS02G0636700	71.1114	99.8124	53.3905	15.3919	18.4657	11.3861	2.43062	1.62374e-08	1.80662e-06	-	ABA-responsive protein-like; Os02g0636700 protein; cDNA clone:J023031H22, full insert sequence [Source:UniProtKB/TrEMBL;Acc:Q6H5X2]	GRAM
OS01G0661500	6.63301	34.0979	18.0758	1.37044	6.41762	3.8371	2.43006	0.00320735	0.0545272	-	Os01g0661500 protein [Source:UniProtKB/TrEMBL;Acc:Q0JKN5]	Mov34
OS03G0230300	146.921	108.637	101.267	24.439	18.4119	27.5875	2.42893	5.07829e-11	1.12477e-08	-	Os03g0230300 protein; Poly polymerase catalytic domain containing protein, expressed [Source:UniProtKB/TrEMBL;Acc:Q10PL7]	-
OS04G0551600	13.8823	4.60412	5.40445	1.59345	0.797913	2.40921	2.42827	0.0207121	0.169122	-	OSJNBa0010H02.4 protein; Os04g0551600 protein; cDNA clone:002-114-A09, full insert sequence [Source:UniProtKB/TrEMBL;Acc:Q7XT41]	-
OS10G0419200	1.4992	3.72911	8.75465	0.825992	1.42179	0.346905	2.42712	0.0115935	0.123651	-	Cys2/His2-type zinc finger transcription factor; Early heading date 2 [Source:UniProtKB/TrEMBL;Acc:B1B534]	-
OS03G0801900	19.133	26.0501	28.2261	5.68684	3.76215	5.00979	2.42624	4.31037e-07	3.26363e-05	-	Expressed protein; Os03g0801900 protein; cDNA clone:002-103-A05, full insert sequence [Source:UniProtKB/TrEMBL;Acc:Q10BX5]	-
OS04G0643600	1.52884	9.1268	10.7133	1.0529	1.31809	1.59194	2.4241	0.0108352	0.119244	-	Os04g0643600 protein [Source:UniProtKB/TrEMBL;Acc:Q0J9M1]	cNMP_binding
OS10G0496000	46.0109	65.5473	80.6051	14.8355	22.5389	1.75428	2.42242	0.00252342	0.0459729	-	Dof domain, zinc finger family protein, expressed; Os10g0496000 protein; cDNA clone:002-155-A04, full insert sequence [Source:UniProtKB/TrEMBL;Acc:Q7G2G1]	zf-Dof
OS12G0569300	104.002	46.638	34.2156	9.48285	7.49319	19.3201	2.422	0.000137643	0.00479002	-	Os12g0569300 protein; Thaumatin-like cytokinin-binding protein, putative, expressed; cDNA, clone: J065176M21, full insert sequence [Source:UniProtKB/TrEMBL;Acc:Q2QND8]	Thaumatin
OS09G0453400	18.1775	18.8722	23.9988	5.87836	2.99807	3.33749	2.42072	1.45431e-06	9.37533e-05	-	Chloroplast thylakoidal processing peptidase-like protein; Os09g0453400 protein [Source:UniProtKB/TrEMBL;Acc:Q67UZ3]	-
OS02G0527900	14.1346	1.5626	1.83422	0.540802	0.270804	2.58927	2.41915	0.0450377	0.246498	-	Receptor protein kinase-like [Source:UniProtKB/TrEMBL;Acc:Q6H6Q2]	B_lectin
OS03G0753100	8.01597	15.9512	45.4723	4.88964	2.83022	5.56454	2.41428	0.00110719	0.0246379	MADS34	MADS-box transcription factor 34 [Source:UniProtKB/Swiss-Prot;Acc:Q6Q9H6]	SRF-TF
OS05G0305600	0.97687	1.9439	4.5636	0.0897022	0.58019	0.696962	2.41223	0.0141732	0.138568	-	-	NB-ARC
OS04G0603400	25.4189	67.4422	63.3324	7.00236	15.7788	8.33252	2.41113	6.95348e-05	0.00272381	-	OSJNBa0041A02.21 protein; Os04g0603400 protein [Source:UniProtKB/TrEMBL;Acc:Q7XSR6]	-
OS04G0510600	9.86048	18.2201	16.4517	2.3283	0.56675	5.78563	2.40788	0.0102051	0.115167	-	OSJNBa0004N05.2 protein; OSJNBb0065L13.14 protein; Os04g0510600 protein; cDNA clone:006-205-H02, full insert sequence [Source:UniProtKB/TrEMBL;Acc:Q7X6W1]	-
OS02G0576600	4.33183	12.2117	18.5504	4.47497	1.16191	1.46177	2.40729	0.0025643	0.0463904	SUT5	Sucrose transport protein SUT5 [Source:UniProtKB/Swiss-Prot;Acc:Q69JW3]	-
OS03G0320600	5.59167	15.2996	35.9182	2.31058	5.30297	3.15383	2.40705	0.00224124	0.0421884	-	Os03g0320500 protein; VQ motif family protein, expressed; cDNA clone:002-139-F03, full insert sequence [Source:UniProtKB/TrEMBL;Acc:Q10M76]	-
OS06G0262800	0.880823	4.38192	2.05745	0.121324	0.708777	0.611451	2.40498	0.0472017	0.251596	-	3-ketoacyl-CoA synthase [Source:UniProtKB/TrEMBL;Acc:Q5Z6S3]	-
OS05G0421450	36.5779	51.5576	135.279	16.3742	8.58474	18.3385	2.40446	0.00035052	0.0100691	-	-	-
OS01G0594800	18.3222	52.4109	13.3742	6.30922	5.66043	5.56454	2.4042	0.000111438	0.00401974	-	-	DAO
OS01G0183850	5.86512	20.4245	27.3998	4.03928	2.19121	4.07146	2.40241	0.00519828	0.0765508	-	-	-
OS10G0565150	21.1397	24.5388	19.7515	0.970591	2.26809	9.49787	2.40195	0.00423384	0.0660606	-	-	-
OS01G0139000	29.7504	11.3848	16.0366	2.20651	3.81453	5.29543	2.39942	0.0015762	0.0322577	-	Reticulon-like protein [Source:UniProtKB/TrEMBL;Acc:Q5ZC50]	-
OS05G0339200	57.1956	39.1239	25.0498	11.3247	8.21857	5.99698	2.39928	5.424e-06	0.000305361	-	Os05g0339200 protein; Putative uncharacterized protein OSJNBa0053E01.14; cDNA clone:002-174-G11, full insert sequence [Source:UniProtKB/TrEMBL;Acc:Q5WMP1]	-
OS02G0830200	25.9709	14.7658	0	2.55515	2.77221	3.64863	2.39331	0.0172998	0.155587	-	A-type response regulator; Os02g0830200 protein; Putative response regulator; TypeA response regulator 3 [Source:UniProtKB/TrEMBL;Acc:Q6K9T0]	Response_reg
OS09G0466100	3.52329	17.5277	10.2872	2.79045	1.21505	2.4458	2.39306	0.00199091	0.0388334	CYCD4-1	Cyclin-D4-1 [Source:UniProtKB/Swiss-Prot;Acc:Q6YXH8]	Cyclin_C
OS04G0615200	48.1709	83.8743	50.6335	9.95253	15.6432	11.9824	2.38538	2.14863e-06	0.00013471	-	OSJNBa0008M17.8 protein; Os04g0615200 protein [Source:UniProtKB/TrEMBL;Acc:Q7XN09]	-
OS06G0129900	16.8963	42.028	41.2608	9.30915	3.57559	7.59727	2.38537	6.68382e-05	0.00263123	-	Os06g0129900 protein; Putative cytochrome P450; cDNA clone:J013057B08, full insert sequence [Source:UniProtKB/TrEMBL;Acc:Q658G9]	p450
OS01G0168100	12.637	25.8083	20.1963	3.02315	3.89926	4.9633	2.37915	4.82281e-06	0.000276745	-	Kinase interacting protein 1-like; Os01g0168100 protein; P0028E10.16 protein [Source:UniProtKB/TrEMBL;Acc:Q9AS76]	-
OS11G0703600	9.54597	19.8592	10.1353	1.91252	3.99035	2.30928	2.37902	0.000154313	0.00522937	-	Expressed protein; Os11g0703600 protein; cDNA clone:001-008-G09, full insert sequence [Source:UniProtKB/TrEMBL;Acc:Q53NN2]	-
OS01G0946700	28.8819	6.24705	2.93318	5.01596	2.45398	0.799067	2.37711	0.0167694	0.153443	-	Endo-1,3-beta-glucanase; Os01g0946700 protein; cDNA clone:J023004E16, full insert sequence [Source:UniProtKB/TrEMBL;Acc:Q5JMU8]	Glyco_hydro_17
OS11G0502700	4.55334	10.5709	46.0885	3.13587	4.27463	4.30226	2.37578	0.00560375	0.0805845	-	Expressed protein [Source:UniProtKB/TrEMBL;Acc:H2KWG7]	-
OS12G0507350	48.9737	37.8988	38.1314	10.4932	3.75314	11.647	2.37209	0.00235373	0.043511	-	-	-
OS01G0623500	7.37768	23.0702	19.6948	1.08878	2.63514	6.34084	2.37058	0.00252198	0.0459729	-	Cell division cycle gene CDC48-like; Os01g0623500 protein; Uncharacterized protein [Source:UniProtKB/TrEMBL;Acc:Q9AX97]	AAA
OS09G0385700	33.7522	21.7296	13.9128	4.37553	6.84695	3.56046	2.36935	0.000193541	0.00624896	SAP17	Zinc finger AN1 domain-containing stress-associated protein 17 [Source:UniProtKB/Swiss-Prot;Acc:Q6H595]	zf-AN1
OS05G0519000	37.5979	48.9188	33.7778	10.5566	4.23891	10.2893	2.36886	2.68544e-05	0.00122154	-	Os05g0519000 protein [Source:UniProtKB/TrEMBL;Acc:Q0DGP9]	-
OS10G0167250	1.36038	5.41411	6.35523	0.187378	0.938286	1.33783	2.36794	0.0438807	0.243657	-	Os10g0167200 protein [Source:UniProtKB/TrEMBL;Acc:Q0IYS9]	p450
OS07G0160100	1.14052	1.58868	6.39371	0.219931	0.078664	1.46469	2.36396	0.040042	0.232644	YAB1	Protein YABBY 1 [Source:UniProtKB/Swiss-Prot;Acc:Q7XIM7]	-
OS01G0124100	42.6545	59.7299	7.38027	8.26881	3.35967	11.515	2.36085	0.00269112	0.0482063	-	Os01g0124100 protein; cDNA clone:001-102-D05, full insert sequence [Source:UniProtKB/TrEMBL;Acc:Q0JR27]	-
OS11G0515000	7.20202	9.21309	2.40324	2.83429	1.00531	0.476144	2.36001	0.013254	0.132702	-	Armadillo/beta-catenin-like repeat family protein, expressed; Os11g0515000 protein [Source:UniProtKB/TrEMBL;Acc:Q2R3K8]	-
OS05G0158500	4.03187	2.40693	11.3013	1.77711	0.64887	1.02624	2.35962	0.00613235	0.0848978	-	Os05g0158500 protein; Putative serine carboxypeptidase II [Source:UniProtKB/TrEMBL;Acc:Q5W727]	Peptidase_S10
OS03G0762500	203.076	258.276	177.366	18.972	58.158	54.5499	2.35917	1.15749e-05	0.000586141	-	Expressed protein [Source:UniProtKB/TrEMBL;Acc:Q10ET4]	-
OS03G0849800	15.291	6.33916	23.8114	2.28169	2.27044	4.27538	2.35543	0.00109388	0.0244103	-	Os03g0849800 protein [Source:UniProtKB/TrEMBL;Acc:Q0DLS4]	-
OS12G0428000	8.31826	7.2418	0	1.14575	0.358581	1.92479	2.34947	0.0312422	0.206524	-	Rhodanese-like domain containing protein, expressed; cDNA clone:001-115-C02, full insert sequence; cDNA clone:J023056E18, full insert sequence [Source:UniProtKB/TrEMBL;Acc:Q2QSI2]	Rhodanese
OS01G0739500	34.3917	43.7995	77.1196	3.78967	13.6789	14.0857	2.34934	0.000376398	0.0106958	-	Cold induced protein-like; Os01g0739500 protein; Uncharacterized protein [Source:UniProtKB/TrEMBL;Acc:Q94JH8]	-
OS04G0110300	1.49108	3.46166	2.32194	0.479221	0.742757	0.316275	2.34903	0.006894	0.091245	-	OSJNBa0027H06.15 protein [Source:UniProtKB/TrEMBL;Acc:Q7XSW0]	SWIRM
OS06G0238000	11.6542	7.73035	1.81482	1.39121	1.83092	1.4832	2.34691	0.000908707	0.0209897	-	Arm repeat-containing protein-like; Os06g0238000 protein [Source:UniProtKB/TrEMBL;Acc:Q67VC1]	U-box
OS05G0480600	10.1821	29.2004	29.3797	3.38243	3.16715	7.58792	2.34534	0.000310124	0.00915272	-	Os05g0480600 protein; Putative uncharacterized protein OSJNBa0018K15.21; Putative uncharacterized protein OSJNBa0095J22.2; cDNA clone:J033094D02, full insert sequence [Source:UniProtKB/TrEMBL;Acc:Q75GL8]	-
OS06G0609900	13.2511	0	27.0832	3.19409	1.99928	2.77876	2.34208	0.0258295	0.187769	-	Os06g0609900 protein; Putative uncharacterized protein P0490F09.12; cDNA clone:002-188-H06, full insert sequence [Source:UniProtKB/TrEMBL;Acc:Q69XH7]	-
OS03G0598900	21.5862	55.036	53.573	7.80483	12.4846	7.02411	2.33916	2.94992e-05	0.00131906	-	Putative polyketide synthase [Source:UniProtKB/TrEMBL;Acc:Q8H8S2]	DSBA
OS04G0598000	448.614	414.737	419.154	91.6578	64.0327	113.43	2.33638	5.2938e-10	9.02574e-08	-	OSJNba0093F12.14 protein; Os04g0598000 protein; cDNA clone:J033068C09, full insert sequence [Source:UniProtKB/TrEMBL;Acc:Q0JAI3]	-
OS11G0672300	19.2789	2.39772	7.50536	3.65126	1.01575	1.62641	2.33638	0.00812508	0.100042	-	Expressed protein; Os11g0672300 protein; cDNA clone:J013059O19, full insert sequence [Source:UniProtKB/TrEMBL;Acc:Q2QZT8]	-
OS02G0709350	11.4187	3.78707	4.44537	1.04854	2.07833	1.10093	2.33431	0.0195146	0.164559	-	Putative uncharacterized protein 49D11.2; Putative uncharacterized protein OJ1311_H06.2; Putative uncharacterized protein OSJNBb0060O16.44 [Source:UniProtKB/TrEMBL;Acc:Q8S3T0]	-
OS11G0160500	7.15061	2.37153	5.56753	1.11624	1.12339	0.910034	2.33308	0.000340218	0.00978499	-	cDNA clone:J013047E21, full insert sequence [Source:UniProtKB/TrEMBL;Acc:B7EPB8]	bZIP_1
OS08G0480000	4.2689	5.66318	13.2952	1.17599	2.37184	1.07011	2.32965	0.00148258	0.0309021	-	Os08g0480000 protein; Putative ripening regulated protein; cDNA clone:J013118K06, full insert sequence [Source:UniProtKB/TrEMBL;Acc:Q6ZB84]	MatE
novel.2476	24.1936	0	15.4124	5.45303	1.39057	1.65403	2.32948	0.0471269	0.251318	-	-	-
OS12G0573200	44.2322	30.0064	28.1778	5.67711	6.7025	9.18829	2.32912	5.15994e-08	4.91251e-06	-	GRAS family transcription factor containing protein, expressed; Os12g0573200 protein; cDNA clone:J013002M11, full insert sequence; cDNA clone:J033107F03, full insert sequence [Source:UniProtKB/TrEMBL;Acc:Q2QNA3]	GRAS
OS01G0750600	3.0996	8.63516	7.24014	0.512324	1.24709	2.11583	2.32775	0.00407164	0.0645168	-	Os01g0750600 protein; Putative receptor protein kinase PERK1; Uncharacterized protein; cDNA clone:002-108-G09, full insert sequence; cDNA clone:J033109I17, full insert sequence [Source:UniProtKB/TrEMBL;Acc:Q5JN60]	Pkinase_Tyr
OS12G0556200	2.81728	4.9054	8.22585	0.970125	1.17398	1.0186	2.32486	0.00128977	0.0277623	-	Calmodulin-binding protein, putative, expressed; Os12g0556200 protein [Source:UniProtKB/TrEMBL;Acc:Q2QNS3]	-
OS05G0382900	11.4864	15.5843	7.31732	3.02042	1.9806	2.65788	2.32231	0.000142497	0.00491286	-	Annexin [Source:UniProtKB/TrEMBL;Acc:Q6L4C5]	-
OS02G0134100	12.2265	14.1923	7.13972	2.52609	2.86952	2.0629	2.32141	8.31761e-05	0.00313884	-	-	-
OS01G0529800	20.5325	50.6942	42.6314	12.4647	5.20137	6.99466	2.31913	3.95748e-05	0.00168663	-	3-ketoacyl-CoA synthase [Source:UniProtKB/TrEMBL;Acc:Q8LQT7]	-
OS09G0532400	24.8608	49.4711	33.9925	9.60476	6.34302	7.47141	2.31884	2.64757e-07	2.10553e-05	PRR95	Two-component response regulator-like PRR95 [Source:UniProtKB/Swiss-Prot;Acc:Q689G6]	CCT
OS11G0240600	5.11208	23.3971	0	2.1124	1.64543	2.66153	2.31823	0.0196466	0.16482	-	Expressed protein; Os11g0240600 protein; PrMC3, putative, expressed; cDNA clone:001-021-G12, full insert sequence [Source:UniProtKB/TrEMBL;Acc:Q53M20]	Abhydrolase_3
OS01G0960400	10.9468	1.94493	1.82641	0.807749	1.86509	0.542789	2.31715	0.00955705	0.110715	-	Receptor protein kinase-like [Source:UniProtKB/TrEMBL;Acc:Q5JN26]	Pkinase
OS01G0888900	38.4108	4.77716	0	3.63734	1.6558	4.30513	2.31378	0.0418417	0.237795	-	Os01g0888900 protein; Putative uncharacterized protein B1099D03.35 [Source:UniProtKB/TrEMBL;Acc:Q5N819]	-
OS04G0542200	6.37025	13.8287	9.46897	1.6751	2.49643	2.17756	2.3132	4.11313e-05	0.00173447	YSL9	Probable metal-nicotianamine transporter YSL9 [Source:UniProtKB/Swiss-Prot;Acc:Q7XUJ2]	OPT
OS02G0614732	7.43734	1.34543	14.2137	0.931285	1.94307	1.72095	2.309	0.00637161	0.0868819	-	-	-
OS02G0203401	4.36616	8.68832	3.39953	1.60371	0.920162	1.22078	2.30795	0.00144913	0.0303652	-	-	-
OS06G0528700	9.57425	25.98	32.5291	4.79545	3.30179	6.24346	2.30615	0.000209222	0.00661995	-	Os06g0528700 protein; Putative flavin-containing monooxygenase FMO-2; cDNA clone:001-200-E08, full insert sequence [Source:UniProtKB/TrEMBL;Acc:Q5Z7A4]	FMO-like
OS06G0146250	3.08334	4.60171	1.80054	0.637046	0.841799	0.668875	2.30235	0.0077186	0.097093	-	-	WRKY
OS03G0127500	8.88278	16.7923	0	2.69172	1.07217	2.15819	2.30147	0.0120812	0.125963	-	BZIP family transcription factor, putative, expressed; Os03g0127500 protein; Putative bZIP transcription factor [Source:UniProtKB/TrEMBL;Acc:Q8S5V5]	bZIP_1
OS03G0103300	127.466	300.372	854.038	82.703	39.9093	152.131	2.30115	0.00341818	0.0570679	-	Retrotransposon protein, putative, Ty1-copia subclass, expressed [Source:UniProtKB/TrEMBL;Acc:Q10T24]	-
OS05G0374200	7.20202	3.18477	9.34593	0.440889	0.965883	2.54605	2.30078	0.0115154	0.123096	CKX9	Cytokinin dehydrogenase 9 [Source:UniProtKB/Swiss-Prot;Acc:Q75K78]	FAD_binding_4
OS06G0207000	38.4898	58.538	23.1186	6.13466	7.11089	12.6597	2.30053	2.18665e-05	0.00101611	-	Os06g0207000 protein; Pantothenate kinase 1-like; cDNA clone:J013095O17, full insert sequence [Source:UniProtKB/TrEMBL;Acc:Q69TF4]	Fumble
OS11G0150200	13.4746	17.716	5.62041	2.58512	3.34685	2.33845	2.29803	1.57267e-05	0.000765312	-	-	-
OS01G0699400	5.41745	5.39015	7.59253	1.04467	1.12096	1.62963	2.29626	0.00313935	0.0538387	-	Os01g0699400 protein [Source:UniProtKB/TrEMBL;Acc:Q0JK36]	Pkinase
OS03G0401951	6.91937	9.17934	0	1.58845	1.19311	1.20082	2.2956	0.041747	0.237698	-	-	-
OS04G0450701	29.1721	39.5797	30.9731	4.38343	2.28644	14.421	2.29325	0.00689564	0.091245	-	OSJNBa0086B14.8 protein [Source:UniProtKB/TrEMBL;Acc:Q7XV47]	-
OS07G0589600	4.14252	6.86941	12.9016	2.85293	1.34923	0.878673	2.29322	0.00923141	0.108305	-	Putative uncharacterized protein OJ1174_G05.7; Putative uncharacterized protein OSJNBb0005G07.134 [Source:UniProtKB/TrEMBL;Acc:Q7EZ23]	-
novel.2016	13.7701	32.7626	34.9615	3.9583	3.78526	9.62823	2.29175	0.00030703	0.00907271	-	PF04195:Putative gypsy type transposon	Transposase_28
OS02G0635800	6.64802	5.29162	6.21145	2.3808	0.382108	1.30756	2.29114	0.0201941	0.166826	-	Os02g0635800 protein; TCP family transcription factor-like; cDNA clone:006-311-F05, full insert sequence [Source:UniProtKB/TrEMBL;Acc:Q6H878]	TCP
OS06G0109600	16.5879	25.9353	30.4436	2.6112	5.44811	7.26542	2.29091	0.000211453	0.00666387	-	Os06g0109600 protein; Putative Uridylate kinase; cDNA clone:J013092J19, full insert sequence [Source:UniProtKB/TrEMBL;Acc:Q5VRN0]	ADK
OS03G0279200	35.1206	36.885	100.266	2.41874	13.6818	19.9781	2.29039	0.00587667	0.0828503	-	Probable histone H2A.5 [Source:UniProtKB/Swiss-Prot;Acc:Q94E96]	Histone
OS07G0507000	25.3938	12.0314	42.3682	3.1646	4.23966	9.09376	2.28866	0.00116834	0.025709	-	Probable protein phosphatase 2C 62 [Source:UniProtKB/Swiss-Prot;Acc:Q0D673]	PP2C
OS02G0803300	10.1325	8.06516	1.57785	2.69824	1.04829	0.937839	2.28715	0.00424641	0.0662077	-	Clathrin assembly protein AP180 short form-like; Os02g0803300 protein; cDNA clone:J033048F22, full insert sequence [Source:UniProtKB/TrEMBL;Acc:Q69SJ3]	-
OS10G0475000	1.49614	0.372151	1.74736	0.412155	0.257981	0.108187	2.28343	0.0367933	0.222684	-	Os10g0475000 protein [Source:UniProtKB/TrEMBL;Acc:C7J815]	-
OS06G0700300	24.9301	8.26815	11.6465	0.68677	1.71948	7.01854	2.28082	0.0240344	0.181341	-	Os06g0700300 protein; Putative uncharacterized protein P0468G03.21; cDNA clone:J013127D12, full insert sequence [Source:UniProtKB/TrEMBL;Acc:Q5Z846]	-
OS12G0631100	2.66887	3.98313	21.819	2.75706	1.91748	1.08073	2.27944	0.0175691	0.156648	-	Os12g0631100 protein; Ras-related protein RHN1, putative, expressed; cDNA clone:006-207-E04, full insert sequence [Source:UniProtKB/TrEMBL;Acc:Q0ILQ6]	Ras
OS04G0609600	47.3042	91.3631	67.1632	14.1811	15.6203	15.5603	2.27852	4.09477e-08	4.0946e-06	-	Probable protein phosphatase 2C 44 [Source:UniProtKB/Swiss-Prot;Acc:Q0JAA0]	PP2C
OS03G0194100	2.83449	6.58049	13.2418	1.69182	0.868895	2.07697	2.27691	0.00594059	0.0834535	-	C2 domain-containing protein, putative, expressed; Os03g0194100 protein; Putative uncharacterized protein OSJNBa0064E16.15; cDNA clone:J033007C02, full insert sequence [Source:UniProtKB/TrEMBL;Acc:Q8H7W2]	C2
OS04G0410200	4.85851	0.966805	11.3486	1.33841	0.335102	1.79877	2.27061	0.0350311	0.217558	-	Os04g0410200 protein [Source:UniProtKB/TrEMBL;Acc:Q0JDE6]	Pkinase
OS01G0747400	10.0516	10.001	6.5219	0.307667	1.41224	3.97339	2.27036	0.0114476	0.123096	-	Os01g0747400 protein; Putative uncharacterized protein P0481E12.9; Uncharacterized protein [Source:UniProtKB/TrEMBL;Acc:Q94J41]	Pkinase_Tyr
OS03G0259100	42.092	81.7656	51.5008	4.14123	8.87084	24.8134	2.26996	0.00281155	0.0498203	-	Chemocyanin, putative, expressed; Os03g0259100 protein; Uncharacterized protein [Source:UniProtKB/TrEMBL;Acc:Q10NT8]	Cu_bind_like
novel.1592	13.8387	3.44225	2.69374	1.74729	1.72338	1.20082	2.26898	0.00870792	0.104645	-	-	-
OS03G0210500	15.8662	37.8871	22.2364	3.93372	2.91821	9.72907	2.26879	0.0069541	0.0917114	-	Os03g0210500 protein [Source:UniProtKB/TrEMBL;Acc:Q0DU33]	-
OS12G0581300	14.1024	57.4009	35.9353	8.29957	9.80042	6.00727	2.26846	0.000251694	0.0077055	-	Os12g0581300 protein [Source:UniProtKB/TrEMBL;Acc:Q0IMB2]	-
OS09G0434900	3.23853	10.7407	0	1.04084	1.86141	0.499584	2.26597	0.0415127	0.236891	-	Os09g0434900 protein; Ubiquitin conjugating enzyme 7 interacting protein 4-like; cDNA clone:002-155-B05, full insert sequence; cDNA clone:J023025A08, full insert sequence [Source:UniProtKB/TrEMBL;Acc:Q69PF5]	IBR
OS01G0803200	657.753	70.2661	109.974	70.7621	53.2462	59.1177	2.26269	0.00392138	0.063048	-	Cysteine proteinase inhibitor 1 [Source:UniProtKB/Swiss-Prot;Acc:P09229]	-
OS03G0852600	6.10476	10.1233	28.5193	1.96202	3.15794	3.76694	2.2614	0.00662228	0.0889186	-	Os03g0852600 protein [Source:UniProtKB/TrEMBL;Acc:Q0DLP9]	-
OS06G0186400	50.8321	64.4436	42.1318	15.81	8.5294	11.2405	2.26107	1.36236e-07	1.14825e-05	-	Os06g0186400 protein; Putative serine carboxylase II-2; cDNA clone:J013098N22, full insert sequence [Source:UniProtKB/TrEMBL;Acc:Q5SMV5]	Peptidase_S10
OS02G0799000	12.3984	7.93025	12.4117	2.80559	1.98516	2.40784	2.25981	7.43101e-05	0.00287757	-	Probable protein phosphatase 2C 27 [Source:UniProtKB/Swiss-Prot;Acc:Q69QZ0]	PP2C
OS01G0622033	2.48598	9.27544	4.35511	1.28406	1.14309	1.25834	2.25576	0.00195932	0.0383435	-	-	Glycos_transf_1
OS03G0821300	11.7537	7.38599	13.0048	1.44853	1.84892	3.5786	2.25575	0.000339882	0.00978499	XB15	Protein phosphatase 2C 35 [Source:UniProtKB/Swiss-Prot;Acc:Q84T94]	PP2C
OS11G0180000	2.99534	1.49012	6.99658	1.03144	0.68865	0.606465	2.25066	0.0474746	0.252456	-	Disease resistance-responsive family protein, putative, expressed; F12P19.3 [imported]-Arabidopsis thaliana; Os11g0180000 protein; cDNA clone:006-306-B12, full insert sequence [Source:UniProtKB/TrEMBL;Acc:Q53NQ9]	-
OS01G0293000	22.4879	34.4942	41.5846	7.09837	3.87761	10.6782	2.25043	0.000107391	0.00389749	METK3	S-adenosylmethionine synthase 3 [Source:UniProtKB/Swiss-Prot;Acc:Q9LGU6]	-
OS03G0322700	13.1013	11.1731	4.37175	1.28897	3.22723	2.16539	2.24104	0.00826308	0.101077	-	BZIP transcription factor family protein, expressed [Source:UniProtKB/TrEMBL;Acc:Q10M55]	bZIP_1
OS01G0246700	83.3011	30.0559	57.7316	9.0782	13.2588	15.6215	2.2408	1.67326e-05	0.000807628	-	Putative WRKY transcription factor 6 [Source:UniProtKB/TrEMBL;Acc:Q5NAL3]	-
OS04G0590400	4.5877	5.13516	10.7161	1.65876	1.45028	1.26061	2.23886	0.00025458	0.00773499	-	OSJNBa0086O06.18 protein; Os04g0590400 protein [Source:UniProtKB/TrEMBL;Acc:Q7XLZ1]	GRAS
OS04G0462500	44.8496	76.168	41.5431	7.45567	14.0002	15.2538	2.23642	8.03554e-06	0.000427942	GF14B	14-3-3-like protein GF14-B [Source:UniProtKB/Swiss-Prot;Acc:Q7XTE8]	-
OS02G0177600	16.5403	20.7501	33.5959	2.97163	6.11746	6.44822	2.23311	5.70918e-05	0.00230105	4CL3	Probable 4-coumarate--CoA ligase 3 [Source:UniProtKB/Swiss-Prot;Acc:Q6ETN3]	AMP-binding
OS07G0592000	5.72235	4.27014	6.6832	0.689667	0.452241	2.44134	2.23211	0.0143964	0.139809	-	Os07g0592000 protein; cDNA clone:002-128-B02, full insert sequence [Source:UniProtKB/TrEMBL;Acc:Q0D500]	-
OS04G0494100	18.6886	45.7709	16.7897	2.77217	3.96614	11.5595	2.2287	0.0045875	0.0698709	CHT5	Chitinase 5 [Source:UniProtKB/Swiss-Prot;Acc:Q7Y1Z0]	-
OS03G0324900	24.8287	9.66663	20.1724	1.33822	2.48187	8.05579	2.228	0.00734036	0.0944468	-	Os03g0324900 protein; Zinc finger, C3HC4 type family protein, expressed; cDNA clone:J013135G08, full insert sequence [Source:UniProtKB/TrEMBL;Acc:Q10M33]	-
OS06G0245900	1.92054	2.86629	11.2151	0.661334	0.49674	2.05535	2.22503	0.0357813	0.220295	-	Os06g0245900 protein; Putative transcription factor E2Fe [Source:UniProtKB/TrEMBL;Acc:Q654W1]	E2F_TDP
OS03G0703000	67.5589	153.753	128.784	32.7297	17.0498	30.4568	2.22359	8.13469e-06	0.00043136	BGLU7	Beta-glucosidase 7 [Source:UniProtKB/Swiss-Prot;Acc:Q75I93]	Glyco_hydro_1
OS04G0620066	18.5243	13.8233	24.3392	4.3057	2.86144	5.35803	2.22116	0.000112516	0.00403534	-	-	ABC_membrane
OS02G0104500	7.08244	14.8765	29.4104	4.98604	1.58308	4.87097	2.22111	0.00266547	0.0478554	-	Os02g0104500 protein; Putative GT-2 factor [Source:UniProtKB/TrEMBL;Acc:Q6YPG7]	-
OS02G0744100	15.8134	4.29103	13.4318	0.792047	0.743652	5.65502	2.22059	0.0385726	0.228897	-	As(III) methyltransferase; Os02g0744100 protein; UbiE/COQ5 methyltransferase-like; cDNA clone:006-212-E04, full insert sequence [Source:UniProtKB/TrEMBL;Acc:Q6Z2U2]	Methyltransf_11
OS01G0733801	23.8122	10.6615	0	1.14796	2.9426	3.92587	2.21965	0.0229765	0.177426	-	-	-
OS01G0775400	102.113	43.9756	83.6596	6.50769	17.1695	27.684	2.21736	0.000506513	0.0134723	CKX5	Cytokinin dehydrogenase 5 [Source:UniProtKB/Swiss-Prot;Acc:Q5ZAY9]	FAD_binding_4
OS09G0242800	3.09634	16.9441	43.395	2.13244	3.02545	8.50812	2.21607	0.0229659	0.177402	-	Os09g0242800 protein; Putative uncharacterized protein OSJNBa0011D16.11; Putative uncharacterized protein OSJNBa0038I09.23; cDNA clone:006-212-C03, full insert sequence [Source:UniProtKB/TrEMBL;Acc:Q6K2C6]	-
OS05G0519700	38.0008	6.83301	14.9721	3.90989	5.52621	4.23767	2.21282	0.000676687	0.016705	CLPB1	Chaperone protein ClpB1 [Source:UniProtKB/Swiss-Prot;Acc:Q6F2Y7]	-
OS03G0700700	1.82965	2.73065	8.54751	0.126008	1.10421	1.56118	2.20668	0.0304288	0.20325	-	Probable linoleate 9S-lipoxygenase 4 [Source:UniProtKB/Swiss-Prot;Acc:Q53RB0]	Lipoxygenase
OS05G0366600	9.03489	9.68086	12.987	1.053	1.55789	4.38226	2.20562	0.00302416	0.0524284	BGLU22	Beta-glucosidase 22 [Source:UniProtKB/Swiss-Prot;Acc:Q60DX8]	Glyco_hydro_1
OS02G0104700	2.30573	4.58823	3.23147	0.635179	0.55661	1.12042	2.20513	0.00353912	0.0584342	-	Putative nitric oxide synthase [Source:UniProtKB/Swiss-Prot;Acc:Q6YPG5]	-
OS03G0833600	16.372	38.9533	24.9406	6.86326	6.95532	5.02373	2.20457	8.13612e-06	0.00043136	-	Expressed protein; cDNA clone:002-149-C11, full insert sequence [Source:UniProtKB/TrEMBL;Acc:Q10B15]	-
OS01G0715600	3.01686	10.0055	0	0.41554	1.5606	1.22165	2.20438	0.0482321	0.254464	-	Auxin efflux carrier family protein [Source:Projected from Arabidopsis thaliana (AT5G15100) TAIR;Acc:AT5G15100]	-
OS10G0162100	18.5195	27.6393	0	2.12572	2.66111	6.42794	2.20321	0.0319839	0.208927	-	Expressed protein; cDNA clone:001-105-C04, full insert sequence [Source:UniProtKB/TrEMBL;Acc:Q33AV7]	-
OS08G0537900	15.0933	16.598	18.5554	3.17311	4.01797	4.27371	2.20105	4.20159e-08	4.13168e-06	-	AP2 domain-containing protein AP29-like [Source:UniProtKB/TrEMBL;Acc:Q6ZD37]	-
OS04G0418500	26.6806	43.3588	29.0833	4.89995	5.16285	12.6047	2.20046	0.000217637	0.00682245	-	OSJNBb0108J11.6 protein; Os04g0418500 protein [Source:UniProtKB/TrEMBL;Acc:Q7XQY5]	U-box
OS04G0564000	7.07032	7.03469	3.30301	1.16863	1.30042	1.71783	2.19892	0.0107692	0.118707	-	OSJNBa0017B10.3 protein; Os04g0564000 protein [Source:UniProtKB/TrEMBL;Acc:Q7XQK5]	RWP-RK
OS01G0895600	84.8732	55.7504	84.6889	15.3223	9.51968	26.551	2.19842	3.20497e-05	0.00141443	-	-	-
OS01G0580800	14.5351	8.67714	9.50644	1.76181	3.24149	2.55614	2.19796	4.65351e-05	0.0019323	-	Uncharacterized protein [Source:UniProtKB/TrEMBL;Acc:B9EXQ2]	-
OS09G0361200	15.9964	33.056	77.6041	12.2031	8.48701	8.25715	2.19761	0.000600333	0.015249	-	Putative hypersensitive-induced response protein [Source:UniProtKB/TrEMBL;Acc:Q6K550]	-
OS10G0100500	5.29446	8.42845	6.18347	1.45851	0.912927	2.23582	2.19571	0.000844129	0.0197874	-	Os10g0100500 protein; U-box domain containing protein, expressed [Source:UniProtKB/TrEMBL;Acc:Q33BK6]	Pkinase
OS01G0132000	5.20997	15.5512	42.5936	7.89379	1.94644	4.21944	2.19478	0.0201646	0.166693	-	Os01g0132000 protein; Putative wound-induced protease inhibitor; Uncharacterized protein; cDNA clone:001-024-F05, full insert sequence [Source:UniProtKB/TrEMBL;Acc:Q9LGB2]	-
OS01G0223600	7.6433	12.6746	23.8046	2.45649	1.75725	5.55148	2.19301	0.00288983	0.0507928	-	Os01g0223600 protein [Source:UniProtKB/TrEMBL;Acc:Q0JPG8]	Pkinase_Tyr
OS06G0172800	17.4528	19.996	11.1182	4.66219	4.5901	2.44756	2.19295	7.90278e-06	0.000424262	-	Putative uncharacterized protein [Source:UniProtKB/TrEMBL;Acc:B9FRS2]	-
OS05G0203800	31.5812	58.7456	60.9389	20.0477	8.20781	7.62542	2.19168	0.000168909	0.00560639	MADS58	MADS-box transcription factor 58 [Source:UniProtKB/Swiss-Prot;Acc:Q2V0P1]	K-box
OS04G0627000	7.08054	21.6378	9.45081	2.22918	3.13946	3.62787	2.19008	0.00030702	0.00907271	ROC2	Homeobox-leucine zipper protein ROC2 [Source:UniProtKB/Swiss-Prot;Acc:Q0J9X2]	START
OS01G0609200	4.68008	1.33043	0.780847	0.644631	0.653278	0.386765	2.18956	0.00871005	0.104645	PDR2	Probable pleiotropic drug resistance protein 2 [Source:UniProtKB/Swiss-Prot;Acc:Q8GU92]	ABC_tran
OS05G0279600	3.26009	10.8122	22.845	2.69425	4.37219	1.25727	2.18754	0.0101883	0.115033	-	Putative uncharacterized protein [Source:UniProtKB/TrEMBL;Acc:B9FNM7]	-
OS03G0737700	4.80449	0.956056	4.48898	0.39706	0.88367	0.94497	2.18402	0.0346057	0.216183	-	-	PfkB
OS03G0667100	2.4729	4.30577	1.44407	0.255462	1.03048	0.679504	2.18267	0.00668155	0.0892964	-	BTB/POZ domain containing protein, expressed [Source:UniProtKB/TrEMBL;Acc:Q10FI1]	-
OS03G0345700	38.6635	35.7209	64.508	13.3137	15.8733	3.67445	2.18057	0.000761163	0.0183425	-	Heavy metal-associated domain containing protein, expressed [Source:UniProtKB/TrEMBL;Acc:Q10LJ8]	-
OS06G0613000	3.43876	9.40896	34.1375	3.90764	2.17414	4.47586	2.1805	0.00955399	0.110715	-	Putative uncharacterized protein P0417G12.14; Putative uncharacterized protein P0429G06.31 [Source:UniProtKB/TrEMBL;Acc:Q69WY2]	-
OS04G0685300	47.0148	72.7656	85.4143	14.0309	12.3103	21.1535	2.17891	5.73897e-06	0.000321532	-	OSJNBa0088H09.15 protein; Os04g0685300 protein; cDNA clone:001-035-C10, full insert sequence; cDNA clone:J023054G10, full insert sequence [Source:UniProtKB/TrEMBL;Acc:Q7XPU1]	-
OS12G0138050	56.1706	92.5638	53.3019	12.8142	14.0238	21.0194	2.17216	9.7889e-06	0.00050763	-	EF hand family protein, expressed [Source:UniProtKB/TrEMBL;Acc:Q2QXZ7]	-
OS06G0659200	4.96835	19.7733	16.5789	2.05301	2.4477	5.05023	2.17192	0.00269542	0.0482469	-	Os06g0659200 protein [Source:UniProtKB/TrEMBL;Acc:Q0DAE7]	-
OS05G0531100	33.5707	47.1551	36.9013	10.608	14.0743	3.76979	2.17084	0.000684572	0.016847	-	Os05g0531100 protein; Putative uncharacterized protein OJ1131_E09.14; Putative uncharacterized protein OSJNBa0053E05.3; cDNA clone:002-188-H07, full insert sequence [Source:UniProtKB/TrEMBL;Acc:Q75K56]	-
OS03G0215400	21.6999	36.831	38.7608	4.04385	1.98092	16.2452	2.16986	0.0103581	0.115976	MADS1	MADS-box transcription factor 1 [Source:UniProtKB/Swiss-Prot;Acc:Q10PZ9]	K-box
OS02G0734800	51.5989	87.8167	47.5761	11.2219	19.5115	14.0605	2.16823	5.43746e-06	0.000305361	-	33 kDa secretory protein-like; Os02g0734800 protein; cDNA clone:002-155-E10, full insert sequence [Source:UniProtKB/TrEMBL;Acc:Q6Z2H6]	-
OS03G0857900	44.4468	116.699	149.962	29.0798	12.9152	31.5683	2.16802	0.000418659	0.0115909	LOGL5	Probable cytokinin riboside 5'-monophosphate phosphoribohydrolase LOGL5 [Source:UniProtKB/Swiss-Prot;Acc:Q84M85]	-
OS10G0416500	136.064	36.9213	25.6825	31.0462	13.3502	3.73677	2.16769	0.0117699	0.124798	-	Class III chitinase; Glycosyl hydrolases family 18 protein, expressed; Os10g0416500 protein; cDNA clone:006-201-G07, full insert sequence; cDNA clone:006-202-C10, full insert sequence; cDNA clone:006-203-G07, full insert sequence; cDNA clone:006-304-C04, full insert sequence [Source:UniProtKB/TrEMBL;Acc:Q9FYR9]	-
OS06G0239700	9.79475	11.1376	3.2684	3.46917	2.17146	0.647556	2.16662	0.0186225	0.161248	-	Os06g0239700 protein; Putative uncharacterized protein OSJNBa0052G07.29 [Source:UniProtKB/TrEMBL;Acc:Q67VE1]	-
OS11G0557300	14.404	9.2733	7.91655	1.63388	2.0454	3.77414	2.16459	0.00102296	0.0233107	-	BSD domain containing protein, expressed; Os11g0557300 protein; cDNA clone:J023010D01, full insert sequence [Source:UniProtKB/TrEMBL;Acc:Q2R2M4]	-
OS07G0153400	4.30854	18.0047	20.128	1.66167	1.88208	6.18121	2.16046	0.0105937	0.11761	-	Kelch repeat containing F-box protein family-like; Os07g0153400 protein [Source:UniProtKB/TrEMBL;Acc:Q69NY4]	Kelch_1
OS10G0510500	313.159	627.53	451.196	45.1499	140.967	144.08	2.1601	0.000169509	0.00561846	-	Os10g0510500 protein [Source:UniProtKB/TrEMBL;Acc:Q0IWG4]	Auxin_inducible
OS12G0242500	5.7843	2.87758	0	0.53115	1.10821	0.613457	2.15946	0.0474892	0.252456	-	Os12g0242500 protein [Source:UniProtKB/TrEMBL;Acc:C7J9S7]	-
OS01G0834100	12.956	34.3753	8.07013	3.68807	3.3262	6.44558	2.15922	0.00170952	0.0343921	-	Os01g0834100 protein; Putative P70 protein [Source:UniProtKB/TrEMBL;Acc:Q5QLB6]	-
novel.2488	8.98601	4.47037	0	1.44401	1.03298	1.12629	2.15735	0.0392002	0.230815	-	-	-
OS07G0190800	36.7303	44.6664	9.53284	6.18347	10.3211	6.25633	2.15729	0.000811733	0.0192569	-	Thioredoxin H2-1 [Source:UniProtKB/Swiss-Prot;Acc:Q6Z4I3]	-
OS03G0170400	11.634	11.0242	16.8227	1.75508	2.92949	4.3906	2.15668	0.000168562	0.00560272	-	-	Pkinase_Tyr
OS01G0261200	60.298	111.209	68.7052	12.6607	20.7522	23.864	2.15652	4.9324e-06	0.000280993	NAC74	NAC domain-containing protein 74 [Source:UniProtKB/Swiss-Prot;Acc:Q7GCL7]	NAM
OS09G0416600	3.67763	13.7216	10.7379	1.89958	0.845515	3.82941	2.15611	0.0127381	0.129841	-	Putative uncharacterized protein P0014G10.19-1; Putative uncharacterized protein P0707C02.39-1; cDNA clone:002-103-E02, full insert sequence [Source:UniProtKB/TrEMBL;Acc:Q6EQ09]	-
OS07G0524900	1.96156	12.6859	0	1.35092	1.6348	0.851051	2.15532	0.0478755	0.253486	-	Os07g0524900 protein; Putative MtN21; cDNA clone:J023098N15, full insert sequence [Source:UniProtKB/TrEMBL;Acc:Q69SA4]	DUF6
OS04G0455600	8.56683	13.851	7.50399	2.06498	2.03113	3.15931	2.15446	0.0011009	0.0245209	-	OSJNBa0006M15.14 protein; Os04g0455600 protein; cDNA clone:J033145I18, full insert sequence [Source:UniProtKB/TrEMBL;Acc:Q7XRF3]	-
OS04G0287400	21.2076	31.651	49.5372	4.54395	8.53261	10.5643	2.1538	0.000227116	0.00706354	-	Os04g0287400 protein; WRKY transcription factor; cDNA clone:J023139N16, full insert sequence [Source:UniProtKB/TrEMBL;Acc:Q0JEE2]	WRKY
OS06G0248500	20.2017	7.30905	8.57956	0.6324	0.791679	6.85245	2.15238	0.0392514	0.230815	-	Os06g0248500 protein; Putative immediate-early fungal elicitor protein [Source:UniProtKB/TrEMBL;Acc:Q654Q4]	U-box
OS05G0346200	88.2437	67.8859	50.9992	20.6754	17.3075	12.5777	2.15177	5.07496e-08	4.86929e-06	-	-	AP2
OS03G0265100	12.2977	23.7517	27.0355	3.08883	5.98729	5.73307	2.148	0.000109279	0.0039539	-	Glycosyl transferase, group 1 family protein, expressed; Os03g0265100 protein; Putative sulfolipid synthase; cDNA clone:001-115-D07, full insert sequence [Source:UniProtKB/TrEMBL;Acc:Q84QB1]	Glycos_transf_1
OS02G0669366	13.562	10.495	28.1586	5.60404	3.98411	2.52796	2.14441	0.00139008	0.0294201	-	-	-
OS03G0326000	21.7043	26.5784	19.499	1.37978	10.5557	4.34617	2.14381	0.00818708	0.100531	-	Os03g0326000 protein [Source:UniProtKB/TrEMBL;Acc:Q0DS86]	-
OS12G0145100	2.60268	2.58957	6.0794	0.537736	0.74797	1.12921	2.14213	0.0443712	0.244661	-	Os12g0145100 protein; Seed developmental stage protein; Stem-specific protein TSJT1, putative, expressed; cDNA clone:001-034-F10, full insert sequence; cDNA clone:006-202-B06, full insert sequence; cDNA clone:J013095J21, full insert sequence [Source:UniProtKB/TrEMBL;Acc:Q2QXS4]	-
OS02G0695800	5.87349	25.8801	25.479	4.39177	2.94186	6.26152	2.14211	0.00222095	0.041973	-	-	OPT
OS07G0606900	2.21434	7.71113	7.75846	0.762502	0.636366	2.62597	2.14192	0.0342327	0.214966	-	Putative uncharacterized protein OSJNBa0072I06.16; Putative uncharacterized protein P0493C06.31 [Source:UniProtKB/TrEMBL;Acc:Q69J37]	-
OS05G0213500	112.707	142.843	175.509	23.6558	36.6317	42.7675	2.1392	7.96104e-07	5.56545e-05	-	Os05g0213500 protein; Putative uncharacterized protein OSJNBb0067H15.8; cDNA clone:J013002L23, full insert sequence [Source:UniProtKB/TrEMBL;Acc:Q6I5C3]	-
OS10G0522500	1.35245	2.69127	5.26515	0.558856	0.855081	0.651977	2.1361	0.00622085	0.0856641	-	Expressed protein [Source:UniProtKB/TrEMBL;Acc:Q109D7]	-
OS05G0592300	7.46551	17.8269	8.71907	0.925464	4.0764	3.23901	2.13509	0.00464132	0.070374	-	Os05g0592300 protein; cDNA clone:J013155I19, full insert sequence [Source:UniProtKB/TrEMBL;Acc:Q0DFG5]	-
OS06G0552300	4.82341	14.3973	22.5333	4.78349	1.99609	3.1251	2.1339	0.00322666	0.0547769	BZR3	Os06g0552300 protein; Putative mature anther-specific protein LAT61; cDNA clone:J033031H19, full insert sequence [Source:UniProtKB/TrEMBL;Acc:Q5Z9E5]	-
OS04G0678400	38.8751	57.352	46.9684	9.97069	16.5655	8.45264	2.13304	9.36456e-06	0.00048669	-	OSJNBa0064G10.24 protein [Source:UniProtKB/TrEMBL;Acc:Q7FAN8]	zf-Dof
OS08G0170700	2.47926	2.46677	1.15823	0.478089	0.342001	0.717108	2.13266	0.0171153	0.154815	-	Putative RGH1A [Source:UniProtKB/TrEMBL;Acc:Q6YYL3]	NB-ARC
OS03G0120900	7.4286	20.531	3.85598	1.70535	3.03625	3.24687	2.13126	0.00407524	0.0645168	-	B3 domain-containing protein Os03g0120900 [Source:UniProtKB/Swiss-Prot;Acc:Q8LMR9]	B3
OS05G0477900	166.719	438.888	373.201	84.2005	71.0702	83.7861	2.1306	1.03644e-05	0.000531657	-	Os05g0477900 protein [Source:UniProtKB/TrEMBL;Acc:Q0DHB5]	-
OS07G0623600	7.88083	20.1629	23.6678	5.58257	3.55902	3.32151	2.12863	0.000634076	0.0158179	-	Os07g0623600 protein; Putative uncharacterized protein P0524E08.116; cDNA clone:001-118-G12, full insert sequence [Source:UniProtKB/TrEMBL;Acc:Q7XI42]	-
OS06G0222400	74.3099	57.0359	34.715	4.97147	9.88455	24.8097	2.1283	0.00338469	0.0566883	-	Os06g0222400 protein [Source:UniProtKB/TrEMBL;Acc:Q0DDI0]	-
OS02G0437200	33.5437	32.7072	36.042	6.37598	7.48058	10.7113	2.12756	6.42208e-07	4.5981e-05	-	Os02g0437200 protein [Source:UniProtKB/TrEMBL;Acc:Q0E1I7]	-
OS01G0958200	20.0762	22.6989	34.1051	7.29028	2.83234	8.28801	2.12614	0.000423778	0.0117052	-	Os01g0958200 protein; Protein kinase-like; cDNA clone:002-127-B03, full insert sequence [Source:UniProtKB/TrEMBL;Acc:Q5JK65]	B_lectin
OS12G0616500	10.6963	8.36189	1.78462	1.89424	2.2835	1.28173	2.12574	0.00278541	0.0494098	-	Cation/hydrogen exchanger, putative, expressed; Os12g0616500 protein [Source:UniProtKB/TrEMBL;Acc:Q2QM58]	Na_H_Exchanger
OS02G0717600	8.02051	5.80371	10.2188	0.703016	0.921988	3.92269	2.12423	0.0152946	0.14487	-	-	-
OS06G0128800	67.7624	12.2584	10.7919	9.96992	5.22254	7.39445	2.1233	0.00691366	0.0914324	-	-	-
OS02G0189100	14.9267	31.8246	14.9426	5.58054	5.51533	4.56414	2.12286	0.000891341	0.0206894	-	Os02g0189100 protein; Putative uncharacterized protein OJ1145_F01.25; Putative uncharacterized protein OSJNBb0031B09.4 [Source:UniProtKB/TrEMBL;Acc:Q6YUV3]	-
OS05G0534800	13.7688	1.6117	0.945927	0.502016	1.5595	1.89755	2.12223	0.0363405	0.221184	-	-	-
OS01G0672800	0.877142	2.61817	8.1954	0.36245	1.15955	0.964085	2.12105	0.0454814	0.247686	-	Os01g0672800 protein; Putative uncharacterized protein P0007F06.21; Putative uncharacterized protein P0485G01.11 [Source:UniProtKB/TrEMBL;Acc:Q5QMR2]	-
OS07G0676400	8.19263	12.227	0	2.53901	0.863293	1.93522	2.11671	0.0206857	0.169045	-	-	Pkinase
OS03G0728900	1.74387	2.60263	10.1835	1.201	1.00232	0.958363	2.11668	0.0185051	0.160642	-	Helix-loop-helix DNA-binding domain containing protein, expressed; Os03g0728900 protein; Putative DNA binding protein; Putative Helix-loop-helix DNA-binding domain containing protein [Source:UniProtKB/TrEMBL;Acc:Q84LH4]	HLH
OS06G0716000	4.0179	1.99883	3.12837	0.645659	1.0777	0.503597	2.11471	0.0143703	0.139747	-	Os06g0716000 protein; Receptor-like protein kinase-like [Source:UniProtKB/TrEMBL;Acc:Q5Z9P3]	-
OS01G0909400	6.73436	45.7862	7.86514	5.72011	3.22558	6.36301	2.11464	0.0115582	0.123386	-	Os01g0909400 protein; Putative uncharacterized protein P0456E05.23 [Source:UniProtKB/TrEMBL;Acc:Q5N869]	-
OS12G0146275	14.5707	50.7405	45.3795	4.6829	7.67689	14.0482	2.11441	0.00457354	0.0697928	-	-	-
OS02G0758200	56.9462	107.653	69.8336	38.2382	8.01907	12.9299	2.11405	0.00156656	0.0321159	-	Os02g0758200 protein; Putative uncharacterized protein P0471A11.35 [Source:UniProtKB/TrEMBL;Acc:Q6Z7V0]	-
novel.2545	12.8765	10.2493	27.0696	0.532081	3.18244	7.89581	2.11161	0.0280906	0.196699	-	PF00249:Myb-like DNA-binding domain	Myb_DNA-binding
OS03G0152000	43.0269	31.3245	26.9643	9.10657	13.2097	3.21754	2.1101	0.000618176	0.0155357	-	Heavy metal-associated domain containing protein, expressed; Os03g0152000 protein [Source:UniProtKB/TrEMBL;Acc:Q10RN8]	HMA
OS02G0767200	2.47481	6.56624	0	0.454505	0.900881	1.04987	2.10819	0.0486102	0.255492	-	Lipase class 3-like; Os02g0767200 protein [Source:UniProtKB/TrEMBL;Acc:Q6Z307]	Lipase_3
OS09G0503700	2.31981	7.69373	1.80622	0.852076	1.11113	1.11831	2.10569	0.0150274	0.143426	-	Os09g0503700 protein [Source:UniProtKB/TrEMBL;Acc:Q0J0N5]	-
OS03G0308600	9.19215	18.2917	35.7854	5.69754	3.25807	5.9379	2.10438	0.00226194	0.0424195	-	Expressed protein; Os03g0308600 protein [Source:UniProtKB/TrEMBL;Acc:Q10MH7]	-
OS11G0100100	8.53531	7.36	2.65827	1.56753	1.63528	1.64585	2.10303	0.000527499	0.0139522	-	-	-
OS04G0619400	12.8076	9.10218	21.3688	2.52015	3.57554	4.02202	2.10214	0.000318955	0.009309	-	OSJNBa0058K23.11 protein; Os04g0619400 protein; cDNA clone:J013067H07, full insert sequence; cDNA clone:J013067H10, full insert sequence [Source:UniProtKB/TrEMBL;Acc:Q7XTU1]	Pkinase_Tyr
OS04G0659800	8.04803	8.8972	4.17751	0.49268	2.98104	1.81053	2.10162	0.014261	0.139083	-	OSJNBa0011F23.22 protein; OSJNBa0015K02.9 protein; Putative amino acid transport protein AAP2 [Source:UniProtKB/TrEMBL;Acc:Q8S3N9]	Aa_trans
OS01G0127400	2.12467	2.11397	9.92574	1.1706	0.854838	1.04473	2.10087	0.0284251	0.197377	-	Os01g0127400 protein [Source:UniProtKB/TrEMBL;Acc:Q0JR11]	-
OS04G0691800	3.11109	7.73854	5.45022	0.749908	0.469391	2.72207	2.10057	0.0149742	0.143268	-	OSJNBb0020J19.7 protein; Os04g0691800 protein [Source:UniProtKB/TrEMBL;Acc:Q7XKA3]	C2
OS02G0790600	4.19296	6.67493	5.87641	0.462028	1.44599	2.08598	2.10056	0.0136844	0.135354	-	Os02g0790600 protein; Putative RING finger 1; cDNA clone:J033021A14, full insert sequence [Source:UniProtKB/TrEMBL;Acc:Q6KAF1]	-
OS10G0463800	54.6176	41.3002	25.5154	5.86792	6.71799	17.2511	2.09599	0.000845308	0.0197954	-	Os10g0463800 protein; Uncharacterized conserved protein, putative, expressed; cDNA clone:J033091E11, full insert sequence [Source:UniProtKB/TrEMBL;Acc:Q337M4]	-
OS04G0105100	4.02083	12.0017	11.2704	2.65837	2.49593	1.62819	2.09209	0.00159507	0.0325034	-	OSJNBa0094O15.15 protein; OSJNBb0004G23.1 protein; Os04g0105100 protein; cDNA clone:001-204-H07, full insert sequence; cDNA clone:J023080A01, full insert sequence [Source:UniProtKB/TrEMBL;Acc:Q7XXI7]	-
OS04G0682100	14.7342	37.6971	24.5833	9.27762	6.17011	4.38352	2.09135	0.00133239	0.0284471	-	OSJNBa0032F06.15 protein; Os04g0682100 protein; cDNA clone:J023060G05, full insert sequence [Source:UniProtKB/TrEMBL;Acc:Q7XPW6]	C2
OS07G0246600	6.8415	7.65791	5.99271	3.06261	2.01529	0.296828	2.09034	0.0235736	0.179667	-	Putative uncharacterized protein [Source:UniProtKB/TrEMBL;Acc:B9FWE5]	-
OS02G0182850	39.0748	31.1023	24.3392	10.7643	6.73769	7.08264	2.08844	0.000254078	0.00773499	-	Putative uncharacterized protein OJ1572_F02.1 [Source:UniProtKB/TrEMBL;Acc:Q6H891]	-
OS01G0868000	37.8252	33.6731	32.5512	1.64527	3.43275	19.9235	2.08823	0.0265456	0.19116	-	AP2 domain transcription factor-like; Os01g0868000 protein [Source:UniProtKB/TrEMBL;Acc:Q5N965]	AP2
OS03G0802200	25.0292	44.8255	46.771	11.3767	5.32282	12.1624	2.08618	0.000929217	0.0214009	-	-	-
OS03G0130300	434.21	777.096	1358.7	258.414	173.6	218.166	2.08538	5.0505e-05	0.00207438	-	ESTs AU069800(E3445); Gamma-thionin PPT, putative, expressed; Os03g0130300 protein; cDNA clone:J023019E10, full insert sequence [Source:UniProtKB/TrEMBL;Acc:Q7F8K7]	-
OS03G0284800	3.121	11.6448	9.11265	0.859769	1.70416	3.24981	2.08174	0.0121164	0.126107	SPO11-3	Os03g0284800 protein; Topoisomerase Spo11 [Source:UniProtKB/TrEMBL;Acc:Q0DSV9]	-
OS01G0799500	32.1725	117.372	90.1793	20.1876	16.1906	24.1947	2.08082	0.000223389	0.00696727	-	Os01g0799500 protein; Putative DNA-3-methyladenine glycosylase I; Uncharacterized protein; cDNA clone:006-203-E05, full insert sequence [Source:UniProtKB/TrEMBL;Acc:Q5VQI7]	-
OS08G0566900	17.7014	22.8958	24.8084	4.87634	1.2209	9.93276	2.08072	0.0153891	0.145343	-	Os08g0566900 protein; Putative peroxisomal membrane protein(22-kDa)(PMP22); cDNA clone:J023123J02, full insert sequence [Source:UniProtKB/TrEMBL;Acc:Q6Z1N7]	Mpv17_PMP22
novel.1098	28.7663	22.2611	7.4659	7.9245	5.51133	2.09552	2.08021	0.00327038	0.0553605	-	-	-
OS12G0198000	39.495	27.5072	13.838	8.43201	1.70254	10.5097	2.07861	0.0122099	0.126802	-	Expressed protein; Os12g0198000 protein [Source:UniProtKB/TrEMBL;Acc:Q2QWE5]	-
OS03G0808600	21.5389	11.0399	7.62289	2.96675	4.20165	3.20937	2.07753	0.000156146	0.00526388	-	Calcium-dependent protein kinase, isoform AK1, putative, expressed; Os03g0808600 protein; Putative calmodulin-domain protein kinase; cDNA clone:J013072I23, full insert sequence [Source:UniProtKB/TrEMBL;Acc:Q75GE8]	Pkinase
OS08G0414500	38.2441	63.4191	29.7772	3.51181	2.01497	26.7327	2.07456	0.0443419	0.244661	-	Os08g0414500 protein; Putative uncharacterized protein OSJNBa0007M04.40 [Source:UniProtKB/TrEMBL;Acc:Q6Z550]	-
OS03G0174900	3.51206	13.9775	10.9381	1.93499	3.49895	1.69306	2.07402	0.00816916	0.100363	-	CCAAT-binding transcription factor subunit B family protein, expressed; HAP2 subunit of HAP complex; cDNA clone:J023014B08, full insert sequence [Source:UniProtKB/TrEMBL;Acc:Q10R12]	CBFB_NFYA
OS05G0561600	11.8429	13.8626	16.2723	2.78268	4.08415	3.50606	2.07319	2.04499e-05	0.000959688	-	Putative uncharacterized protein OJ1115_B06.13; cDNA, clone: J065065L20, full insert sequence [Source:UniProtKB/TrEMBL;Acc:Q688Y1]	-
OS01G0102300	3.02618	15.0547	10.603	2.91777	1.82632	2.53837	2.07152	0.0121059	0.126053	-	thylakoid lumenal 17.9 kDa protein, chloroplast [Source:Projected from Arabidopsis thaliana (AT4G24930) TAIR;Acc:AT4G24930]	-
OS02G0505500	12.8753	12.8104	10.0248	3.74391	3.2068	2.39996	2.0708	0.00105043	0.0236608	-	Os02g0505500 protein; Putative uncharacterized protein P0047E05.1; cDNA clone:J033045F02, full insert sequence [Source:UniProtKB/TrEMBL;Acc:Q6K6L6]	-
OS09G0570900	5.09406	3.8013	3.96628	0.643181	1.68355	0.908608	2.07028	0.00221912	0.041972	-	cDNA clone:J013151F12, full insert sequence [Source:UniProtKB/TrEMBL;Acc:B7EEU6]	-
OS04G0656100	111.581	152.022	165.28	29.6671	34.5023	44.3063	2.06968	4.19129e-08	4.13168e-06	-	Plasma membrane ATPase [Source:UniProtKB/Swiss-Prot;Acc:Q7XPY2]	Hydrolase
OS07G0617700	3.16641	17.8526	27.1193	2.03531	1.09197	8.54801	2.06818	0.0413325	0.236487	-	F-box protein family, AtFBX13-like protein; Os07g0617700 protein [Source:UniProtKB/TrEMBL;Acc:Q8GSA3]	F-box
OS02G0186500	7.1321	7.09616	10.4121	1.84194	0.614896	3.55851	2.06816	0.0148655	0.142506	-	Os02g0186500 protein; Receptor protein kinase PERK1-like protein; cDNA clone:J013127K13, full insert sequence; cDNA clone:J013132O11, full insert sequence [Source:UniProtKB/TrEMBL;Acc:Q6ZIG4]	Pkinase_Tyr
OS04G0584600	46.025	84.4495	82.3749	16.8777	15.2538	21.8184	2.06631	1.75205e-06	0.000111618	-	cDNA clone:006-204-D08, full insert sequence [Source:UniProtKB/TrEMBL;Acc:B7E429]	Pkinase
OS03G0440900	203.666	140.191	143.616	45.8725	35.4127	42.9775	2.06581	2.24262e-09	3.20168e-07	-	BRASSINOSTEROID INSENSITIVE 1-associated receptor kinase 1, putative, expressed; Os03g0440900 protein; Putative leucine-rich repeat protein; cDNA clone:001-038-C03, full insert sequence; cDNA clone:J023031G03, full insert sequence [Source:UniProtKB/TrEMBL;Acc:Q851U1]	LRRNT_2
OS01G0740600	28.2541	12.4941	14.6659	7.78339	5.41319	1.63446	2.06441	0.0208243	0.169559	-	Os01g0740600 protein [Source:UniProtKB/TrEMBL;Acc:Q0JJG1]	-
OS02G0282500	2.47009	3.44071	8.0776	1.08873	1.079	1.11455	2.06431	0.00264768	0.047572	-	Os02g0282500 protein [Source:UniProtKB/TrEMBL;Acc:Q0E209]	NB-ARC
OS05G0389000	30.8808	51.9965	61.0349	9.48856	11.8784	14.5661	2.06398	1.70267e-05	0.000816834	-	Os05g0389000 protein [Source:UniProtKB/TrEMBL;Acc:Q0DIH8]	-
OS04G0649100	18.0493	39.0594	30.566	7.9555	4.74618	9.63204	2.06235	6.50464e-05	0.00257351	-	Os04g0649100 protein [Source:UniProtKB/TrEMBL;Acc:C7J172]	-
OS02G0475300	25.5017	18.1237	13.3723	2.65236	5.9827	5.87084	2.06103	0.000120036	0.00425858	-	Putative uncharacterized protein P0419C03.10-2 [Source:UniProtKB/TrEMBL;Acc:Q6K740]	-
OS02G0757100	54.6915	77.9137	49.3579	9.41645	9.93059	26.461	2.06064	0.000569488	0.0147662	-	Os02g0757100 protein; Putative phi-1 [Source:UniProtKB/TrEMBL;Acc:Q6Z7W3]	-
OS04G0669900	3.2196	20.2881	12.5341	1.3304	3.33095	4.4079	2.05802	0.0155081	0.145968	MTK2	Methylthioribose kinase 2 [Source:UniProtKB/Swiss-Prot;Acc:Q7XR60]	APH
OS06G0604600	22.3223	12.1144	33.1806	5.86979	3.96568	6.57394	2.0567	0.00165673	0.0334722	-	Os06g0604600 protein; Putative uncharacterized protein P0481H08.9; cDNA clone:J023016C19, full insert sequence [Source:UniProtKB/TrEMBL;Acc:Q69X17]	-
OS06G0602400	86.9452	208.258	191.806	37.9232	40.1175	47.0365	2.05584	9.01152e-06	0.000470677	-	DEAD-box ATP-dependent RNA helicase 52A [Source:UniProtKB/Swiss-Prot;Acc:Q0DB53]	DEAD
OS10G0190500	5.95919	7.0072	1.26542	0.671576	2.45989	0.68946	2.05461	0.0192598	0.163746	-	Expressed protein; Os10g0190500 protein; cDNA clone:J023049F05, full insert sequence [Source:UniProtKB/TrEMBL;Acc:Q33AD5]	-
OS01G0209200	4.98038	12.3882	8.72498	2.74397	2.50475	1.58459	2.05098	0.00510343	0.0756028	GF14G	14-3-3-like protein GF14-G [Source:UniProtKB/Swiss-Prot;Acc:Q5QNB8]	-
OS12G0288400	20.1738	27.6858	22.7488	5.17419	7.23707	5.75464	2.0505	1.34171e-06	8.71156e-05	-	Copine, putative, expressed; Os12g0288400 protein; cDNA clone:J023075N19, full insert sequence [Source:UniProtKB/TrEMBL;Acc:Q2QTN7]	-
OS02G0524550	146.921	151.222	142.007	43.2649	54.453	17.5845	2.04841	0.000235276	0.00726017	-	-	-
OS09G0508250	662.611	813.948	589.333	161.737	268.681	107.622	2.04831	2.3785e-06	0.000147175	-	-	-
OS03G0691800	1.18916	6.50745	1.38884	1.06466	0.58097	0.859892	2.04746	0.0286996	0.19847	-	HIPL1 protein, putative, expressed; Os03g0691800 protein; Putative HIPL1 protein [Source:UniProtKB/TrEMBL;Acc:Q6AV51]	-
OS04G0600200	43.9465	52.6689	37.3278	6.3283	11.9407	15.9468	2.0473	7.89312e-05	0.00302191	-	Ubiquinol oxidase [Source:UniProtKB/TrEMBL;Acc:O82807]	AOX
OS01G0214800	4.64406	3.36048	2.95847	1.51195	0.630917	0.805956	2.04692	0.00305691	0.0528415	-	Putative esterase [Source:UniProtKB/TrEMBL;Acc:Q5QN43]	-
OS08G0494000	8.21554	23.1601	3.19834	3.96061	3.85633	1.82182	2.04595	0.0123524	0.12758	-	Os08g0494000 protein; Putative uncharacterized protein P0686H11.32; cDNA clone:002-171-C09, full insert sequence [Source:UniProtKB/TrEMBL;Acc:Q6Z8S6]	-
OS04G0283900	10.5889	23.705	27.8256	4.92247	4.71679	5.89582	2.04402	0.000472476	0.0127822	-	Os04g0283900 protein [Source:UniProtKB/TrEMBL;Acc:Q0JEF2]	-
OS07G0175600	132.66	26.3984	27.1137	8.67945	13.9154	24.5574	2.04345	0.0081457	0.100231	-	Os07g0175600 protein; Protease inhibitor-like protein; cDNA clone:001-121-C08, full insert sequence; cDNA clone:J033042C03, full insert sequence [Source:UniProtKB/TrEMBL;Acc:Q8H567]	-
OS02G0699300	9.66133	8.92603	3.22388	2.28128	0.951948	2.63478	2.04039	0.0051426	0.0760056	-	Os02g0699300 protein; cDNA clone:J013119O04, full insert sequence [Source:UniProtKB/TrEMBL;Acc:Q0DYE5]	Arf
OS01G0611000	79.2521	324.076	577.734	108.681	43.249	105.245	2.03664	0.00532238	0.0779093	-	Putative uncharacterized protein P0046B10.2-1; Putative uncharacterized protein P0410E03.33-1; Uncharacterized protein; cDNA clone:001-029-E10, full insert sequence; cDNA clone:J023127H12, full insert sequence [Source:UniProtKB/TrEMBL;Acc:Q9AX68]	-
OS06G0667100	2.07223	7.21627	2.42019	0.998996	1.54837	0.659315	2.03511	0.0367886	0.222684	-	HAP5 subunit of HAP complex; Os06g0667100 protein; Putative CCAAT-box binding factor HAP5; cDNA clone:J013068I17, full insert sequence [Source:UniProtKB/TrEMBL;Acc:Q655V5]	-
OS04G0517000	4.77534	12.6701	29.745	2.85026	0.823415	7.82697	2.03216	0.0483507	0.25475	-	Putative uncharacterized protein [Source:UniProtKB/TrEMBL;Acc:A3AVK8]	-
OS06G0623600	8.35458	5.93749	5.57567	1.64393	1.57778	2.00224	2.03137	0.00640532	0.0872717	-	Os06g0623600 protein; Putative cinnamoyl-CoA reductase; cDNA clone:J033052J24, full insert sequence [Source:UniProtKB/TrEMBL;Acc:Q69U02]	Epimerase
OS07G0176400	31.8405	40.7315	38.9578	7.51832	5.57743	15.4371	2.0295	0.000743196	0.0179724	-	-	-
OS01G0665900	14.0594	30.3087	21.8936	8.0689	6.59943	3.11772	2.02903	0.00396242	0.063452	-	Os01g0665900 protein; Putative uncharacterized protein P0003E08.32; Uncharacterized protein [Source:UniProtKB/TrEMBL;Acc:Q5SN49]	-
novel.2363	27.8712	21.7885	60.4522	10.1458	12.8156	4.95209	2.02788	0.00170786	0.034388	-	-	-
OS07G0689800	1.98542	4.60931	7.72933	1.91429	1.25527	0.497699	2.02633	0.0180651	0.159014	-	Os07g0689800 protein; Putative uncharacterized protein P0597G07.116; cDNA clone:J023086P13, full insert sequence [Source:UniProtKB/TrEMBL;Acc:Q7F0I0]	-
OS05G0539800	47.9091	59.5846	34.1939	15.7642	11.2441	11.1629	2.02489	2.73911e-06	0.000165597	-	Os05g0539800 protein; Putative uncharacterized protein OSJNBa0052K01.19; cDNA clone:006-311-F09, full insert sequence; cDNA clone:J033090F11, full insert sequence [Source:UniProtKB/TrEMBL;Acc:Q53WK3]	-
OS02G0783625	33.5561	34.2894	16.9473	6.87052	8.23607	7.65974	2.02407	6.12635e-06	0.000338434	-	Putative lysine-ketoglutarate reductase/saccharopine dehydrogenase bifunctional enzyme [Source:UniProtKB/TrEMBL;Acc:Q6K7D6]	Saccharop_dh
OS05G0569300	25.386	51.3054	44.4729	13.5495	8.38986	10.0503	2.02208	1.56197e-05	0.000761668	-	Os05g0569300 protein; Putative G-box binding factor; Putative bZIP protein [Source:UniProtKB/TrEMBL;Acc:Q6AUN3]	MFMR
OS02G0626400	89.9062	167.794	180.004	15.5372	16.8185	79.92	2.0211	0.0061849	0.0854318	-	Phenylalanine ammonia-lyase [Source:UniProtKB/TrEMBL;Acc:Q6K6Q1]	-
OS11G0516400	23.4271	13.3194	15.6347	1.8439	2.69303	8.71213	2.02065	0.0366696	0.222202	-	Putative uncharacterized protein [Source:UniProtKB/TrEMBL;Acc:B9GAX2]	-
OS04G0495400	10.2467	26.6639	31.2988	11.5081	4.80217	2.05184	2.01903	0.00720941	0.0935171	-	OSJNBa0067K08.1 protein; OSJNBb0091E11.23 protein; cDNA, clone: J065143N24, full insert sequence [Source:UniProtKB/TrEMBL;Acc:Q7XU54]	Cytochrom_B561
OS01G0802100	21.8877	11.7961	0	3.39164	3.72169	2.2158	2.0182	0.0168448	0.15386	ISPE	4-diphosphocytidyl-2-C-methyl-D-erythritol kinase, chloroplastic [Source:UniProtKB/Swiss-Prot;Acc:Q8S2G0]	GHMP_kinases
OS07G0540100	6.02877	10.1973	4.22465	2.98943	1.55932	1.18577	2.01432	0.0028694	0.0505214	-	Os07g0540100 protein; Putative serine/threonine kinase protein; cDNA clone:J033060N20, full insert sequence [Source:UniProtKB/TrEMBL;Acc:Q7XHL0]	Pkinase_Tyr
OS01G0863300	10.0141	18.5039	43.4408	0.985239	5.50912	11.5033	2.01282	0.0332514	0.211962	-	Os01g0863300 protein [Source:UniProtKB/TrEMBL;Acc:Q0JHH7]	Myb_DNA-binding
OS01G0750500	21.7566	3.82006	14.947	6.52232	2.64812	1.70279	2.01235	0.0178823	0.158378	-	Os01g0750500 protein; Putative uncharacterized protein P0046E05.12; Uncharacterized protein; cDNA clone:001-038-C01, full insert sequence; cDNA clone:006-307-A10, full insert sequence; cDNA clone:J013112J21, full insert sequence [Source:UniProtKB/TrEMBL;Acc:Q943H0]	-
OS08G0488700	8.27259	14.8156	15.4587	1.36735	2.6627	5.64697	2.01212	0.0158765	0.148016	-	Os08g0488700 protein [Source:UniProtKB/TrEMBL;Acc:Q0J4U6]	-
OS02G0768300	507.967	810.954	569.924	169.63	176.508	156.173	2.01151	2.20944e-09	3.17343e-07	-	Os02g0768300 protein; Putative nodulin MtN21; cDNA clone:J033030K15, full insert sequence [Source:UniProtKB/TrEMBL;Acc:Q6ZGK2]	DUF6
OS02G0527200	1.33565	7.97351	12.4794	1.10383	1.38184	2.78155	2.01022	0.0395916	0.231464	-	Os02g0527200 protein; Putative uncharacterized protein P0458B05.21; Putative uncharacterized protein P0475F05.1; cDNA clone:001-005-A09, full insert sequence [Source:UniProtKB/TrEMBL;Acc:Q6H6Q9]	-
OS12G0610300	13.4584	44.6354	104.789	18.2286	8.50904	15.4412	2.00679	0.00843884	0.102544	-	-	-
OS06G0225800	32.1893	13.7259	7.16082	3.80034	5.99094	4.56658	2.00604	0.00119313	0.0261573	SK2	Shikimate kinase 2, chloroplastic [Source:UniProtKB/Swiss-Prot;Acc:Q5NTH3]	SKI
OS01G0886300	16.1822	32.2014	9.44972	6.68679	3.83668	5.34367	2.00582	0.00053427	0.0141156	-	Os01g0886300 protein; QUAKING isoform 5-like; Uncharacterized protein; cDNA clone:J013001M07, full insert sequence [Source:UniProtKB/TrEMBL;Acc:Q5N8G9]	-
OS08G0240200	25.4242	19.1637	12.5972	4.45698	8.76783	2.31755	2.0042	0.00173445	0.0348346	-	Os08g0240500 protein [Source:UniProtKB/TrEMBL;Acc:C7J5L0]	-
OS06G0188000	23.948	27.4015	33.5631	8.41139	9.84168	4.29461	2.00408	0.00014575	0.00498433	-	Os06g0188000 protein [Source:UniProtKB/TrEMBL;Acc:Q0DDZ0]	cNMP_binding
OS09G0479900	10.3967	8.16653	8.94703	2.18573	3.67976	1.48775	2.00181	0.000542895	0.0142639	-	Putative uncharacterized protein [Source:UniProtKB/TrEMBL;Acc:B9G469]	Peptidase_S8
OS07G0681100	7.01574	9.88888	10.925	1.04687	2.28504	3.82175	1.99786	0.00343674	0.0573169	-	Os07g0681100 protein; Putative receptor-like protein kinase [Source:UniProtKB/TrEMBL;Acc:Q7XHW7]	LRRNT_2
OS10G0571600	6.65404	10.5928	12.4341	2.56626	3.05963	2.0786	1.99572	0.00345868	0.0574957	-	Os10g0571600 protein [Source:UniProtKB/TrEMBL;Acc:Q0IVH2]	NAM
OS01G0709500	6.29405	9.24441	5.60069	1.69259	2.44621	1.61245	1.99499	4.08054e-05	0.00172379	-	Os01g0709500 protein; Protein kinase CDG1-like; cDNA clone:J023075E10, full insert sequence [Source:UniProtKB/TrEMBL;Acc:Q5NAH9]	-
OS02G0681900	6.86548	8.19706	27.2622	3.21519	2.99901	4.48788	1.99272	0.00315702	0.0539814	-	Os02g0681900 protein; Putative gibberellin-insensitive protein OsGAI; Scarecrow transcriptional regulator-like protein [Source:UniProtKB/TrEMBL;Acc:Q84PD5]	GRAS
OS09G0442600	16.8025	16.0491	14.1292	5.55448	1.89288	5.20992	1.99243	0.000836467	0.0197052	-	Putative plastid (P)ppGpp synthase [Source:UniProtKB/TrEMBL;Acc:Q67UU0]	-
OS02G0592700	3.52964	6.14575	22.6727	2.18776	1.87657	3.93055	1.99097	0.016161	0.149609	-	Os02g0592700 protein; Putative uncharacterized protein OSJNBa0016G10.16 [Source:UniProtKB/TrEMBL;Acc:Q69L68]	-
OS08G0220400	4.682	6.52178	2.18727	1.03183	0.484393	2.16677	1.98957	0.0405343	0.233785	-	Os08g0220400 protein; Putative Pectinesterase 2.1; cDNA clone:002-119-A05, full insert sequence [Source:UniProtKB/TrEMBL;Acc:Q6Z2E1]	-
OS08G0433200	10.3628	13.7474	26.8952	4.12349	3.83844	4.92898	1.98951	0.000763483	0.0183693	-	Os08g0433200 protein; Putative uncharacterized protein P0431A03.17 [Source:UniProtKB/TrEMBL;Acc:Q6ZA96]	-
OS12G0139400	26.8566	31.4368	40.5915	6.0928	8.62618	10.9667	1.98671	0.00015251	0.00517813	-	A-type response regulator; Os12g0139400 protein; Two-component response regulator ARR8, putative, expressed; TypeA response regulator 10 [Source:UniProtKB/TrEMBL;Acc:Q2QXY3]	Response_reg
OS09G0514700	5.60293	3.09705	10.1791	1.02899	1.07346	2.59297	1.98575	0.0107193	0.118596	-	Os09g0514700 protein; Putative uncharacterized protein P0450E05.21; cDNA clone:002-114-A08, full insert sequence [Source:UniProtKB/TrEMBL;Acc:Q69IM5]	-
OS03G0119900	44.6909	127.839	104.39	26.5464	21.8339	26.1761	1.98391	0.000198483	0.00638718	-	Histone H4 [Source:UniProtKB/TrEMBL;Acc:Q7XUC9]	-
OS11G0141400	65.4305	140.065	97.2582	38.7804	31.1116	13.6491	1.98378	0.000363289	0.0103605	-	EF hand family protein, expressed [Source:UniProtKB/TrEMBL;Acc:Q2RAQ9]	-
OS05G0421600	48.9155	71.2654	53.0484	19.2502	8.83618	18.8983	1.98288	0.000158271	0.00532792	-	Os05g0421600 protein [Source:UniProtKB/TrEMBL;Acc:Q0DI26]	-
OS08G0135400	119.535	191.713	143.774	47.4281	51.6314	25.6988	1.98039	3.21897e-06	0.000192643	-	Copine I-like protein; Os08g0135400 protein; cDNA clone:J033000G10, full insert sequence [Source:UniProtKB/TrEMBL;Acc:Q6YYC5]	-
OS09G0572400	3.02681	4.81849	11.3122	2.66822	1.67013	0.700385	1.97972	0.0130483	0.131514	-	Os09g0572400 protein; Putative iron inhibited ABC transporter 2 [Source:UniProtKB/TrEMBL;Acc:Q650Z9]	ABC_tran
OS01G0124200	455.053	325.767	191.197	53.6973	38.0365	163.804	1.97918	0.00292797	0.0512769	-	Bowman-Birk type proteinase inhibitor A; Os01g0124200 protein; cDNA clone:001-035-D09, full insert sequence; cDNA clone:006-202-G03, full insert sequence; cDNA clone:J013096H09, full insert sequence [Source:UniProtKB/TrEMBL;Acc:A5HEI2]	-
OS11G0496500	33.9853	156.065	73.2774	31.6875	25.0933	16.3329	1.97917	0.00229597	0.0428442	-	Os11g0496500 protein; cDNA clone:001-109-E07, full insert sequence [Source:UniProtKB/TrEMBL;Acc:Q0ISL6]	-
OS01G0323000	10.4061	14.2363	19.7493	3.58332	4.07463	3.95048	1.97917	3.70401e-05	0.00160455	-	Os01g0323000 protein; Receptor protein kinase PERK1-like protein; Uncharacterized protein [Source:UniProtKB/TrEMBL;Acc:Q9AWQ0]	Pkinase
OS03G0183000	76.594	135.962	193.142	49.5131	25.1636	35.6482	1.97877	8.21353e-05	0.00310947	-	AP2 domain containing protein; AP2 domain containing protein, expressed; Os03g0183000 protein; Putative AP2 domain containing protein; cDNA clone:001-020-F02, full insert sequence; cDNA clone:J033075D23, full insert sequence [Source:UniProtKB/TrEMBL;Acc:Q10QU5]	AP2
OS04G0520700	22.8178	45.4056	62.1815	8.20647	11.2206	14.8864	1.97833	0.000397197	0.0111004	-	OSJNBa0019D11.12 protein; Os04g0520700 protein; Uncharacterized protein; cDNA clone:J013036A08, full insert sequence [Source:UniProtKB/TrEMBL;Acc:Q7XUA4]	-
OS09G0364800	41.1929	101.487	36.655	21.6148	18.0391	10.6665	1.97802	0.000727425	0.0177308	-	Os09g0364800 protein [Source:UniProtKB/TrEMBL;Acc:Q0J2A0]	-
OS05G0554000	2.54277	7.58987	10.691	2.73186	2.04611	0.823734	1.97796	0.00862017	0.103911	-	cDNA clone:001-123-D07, full insert sequence [Source:UniProtKB/TrEMBL;Acc:B7EXY0]	MatE
OS02G0788800	15.4586	9.61295	12.0362	5.05699	1.77703	3.3162	1.97764	0.000953809	0.0218822	-	Amino acid transporter-like; Os02g0788800 protein [Source:UniProtKB/TrEMBL;Acc:Q6K4N6]	Aa_trans
OS05G0387200	1.31768	4.58864	13.8504	1.08898	2.42356	1.44829	1.97608	0.0250003	0.184517	-	Os05g0387200 protein; Putative UDP-sulfoquinovose synthase; cDNA clone:J013002O14, full insert sequence [Source:UniProtKB/TrEMBL;Acc:Q60E66]	Epimerase
OS06G0608800	37.3529	38.197	35.1423	9.36096	9.89971	10.774	1.97218	3.6692e-09	4.95042e-07	-	Putative uncharacterized protein P0556B08.19-2 [Source:UniProtKB/TrEMBL;Acc:Q69V55]	-
OS08G0243500	36.4426	20.992	5.97358	2.55382	2.27835	11.9462	1.97092	0.0239255	0.180893	-	Os08g0243500 protein [Source:UniProtKB/TrEMBL;Acc:Q0J705]	NAD_binding_1
OS03G0827900	3.67763	21.9546	8.5903	3.03932	3.69913	2.87206	1.96917	0.0199839	0.166184	-	Putative uncharacterized protein OSJNBa0010E04.22 [Source:UniProtKB/TrEMBL;Acc:Q8SAX9]	-
OS10G0492900	13.5065	23.8907	7.01088	2.68722	0.776314	8.59466	1.96649	0.0489845	0.255664	-	Alpha-galactosidase, putative, expressed; Putative alpha-galactosidase [Source:UniProtKB/TrEMBL;Acc:Q9FWV8]	-
OS02G0448400	4.54161	9.03746	3.53614	1.35538	1.95778	1.53256	1.96575	0.00498311	0.0742735	-	Os02g0448400 protein; Putative CLB1 protein [Source:UniProtKB/TrEMBL;Acc:Q6ETC4]	C2
OS03G0327800	8.24474	9.02352	15.4066	2.27125	5.78136	0.810807	1.96006	0.0178184	0.157952	-	NAC domain transcription factor, putative, expressed; Putative NAM (No apical meristem) protein; cDNA, clone: J100075D15, full insert sequence [Source:UniProtKB/TrEMBL;Acc:Q8H7M1]	NAM
OS05G0439400	19.7652	33.7125	43.9696	4.40776	3.46222	17.9675	1.95854	0.0115153	0.123096	-	Os05g0439400 protein; Putative uncharacterized protein OSJNBb0042J17.16 [Source:UniProtKB/TrEMBL;Acc:Q75HW6]	U-box
OS04G0558500	3.31651	3.2998	19.367	2.05566	1.62029	2.49411	1.95749	0.0413034	0.236487	-	cDNA, clone: J065017H16, full insert sequence [Source:UniProtKB/TrEMBL;Acc:B7F8D0]	-
OS09G0491708	22.6545	37.1253	28.0149	6.42439	8.00416	9.5977	1.95609	1.07255e-05	0.000547811	-	AT-hook motif nuclear localized protein 2; Os09g0491708 protein; cDNA clone:001-124-A12, full insert sequence [Source:UniProtKB/TrEMBL;Acc:A1A6F0]	-
OS01G0838600	78.0243	5.85896	20.6322	4.86657	17.2615	6.47231	1.9552	0.033261	0.211962	-	Os01g0838600 protein; Zinc finger transcription factor ZFP19 [Source:UniProtKB/TrEMBL;Acc:Q5NA12]	-
OS08G0539100	6.33964	8.67309	9.25519	1.74643	2.86952	1.92538	1.94926	0.00151067	0.0313772	-	Os08g0539100 protein; Putative DHHC-type zinc finger domain-containing protein; cDNA clone:J033048F17, full insert sequence [Source:UniProtKB/TrEMBL;Acc:Q69UA2]	-
OS03G0191400	21.7769	20.2227	16.9557	5.79909	6.59211	4.19919	1.94898	0.000258851	0.00785467	-	Ras-related protein Rab-6A, putative, expressed [Source:UniProtKB/TrEMBL;Acc:Q10QM5]	Ras
OS06G0595800	59.5099	135.892	120.775	25.6655	30.5036	31.1523	1.94877	1.74183e-05	0.000832251	-	0-deacetylbaccatin III-10-O-acetyl transferase-like; Os06g0595800 protein [Source:UniProtKB/TrEMBL;Acc:Q69UD7]	-
OS02G0182700	19.0984	31.2178	35.0511	8.26759	7.91924	7.02345	1.94691	5.93987e-05	0.00238188	-	Os02g0182700 protein; Putative uncharacterized protein OJ1297_C09.35 [Source:UniProtKB/TrEMBL;Acc:Q6H7Z8]	-
OS06G0126000	31.9905	32.7655	51.6477	11.0159	11.6813	9.28023	1.94262	2.98574e-07	2.33528e-05	-	Os06g0126000 protein; Putative SEU1 protein; cDNA clone:J023088P13, full insert sequence [Source:UniProtKB/TrEMBL;Acc:Q5VS39]	-
OS07G0123900	24.4869	22.3332	23.8321	4.216	7.03715	7.90895	1.94123	0.00123585	0.0269194	-	Os07g0123900 protein; cDNA clone:J033031F04, full insert sequence [Source:UniProtKB/TrEMBL;Acc:Q0D8V8]	-
OS06G0229200	20.2099	10.2878	6.58699	2.58948	3.59286	4.21424	1.93976	0.000541345	0.014239	-	Os06g0229200 protein; Putative beta-1,3-galactosyltransferase [Source:UniProtKB/TrEMBL;Acc:Q67X53]	Galactosyl_T
OS02G0689000	14.8542	16.1229	18.9255	5.208	3.88078	4.60892	1.93928	0.000388166	0.0109528	-	Os02g0689000 protein; Putative uncharacterized protein OJ1743_B12.19; cDNA clone:002-188-E05, full insert sequence [Source:UniProtKB/TrEMBL;Acc:Q6ZGZ3]	-
OS04G0485300	17.6698	14.3251	39.745	2.61411	5.0028	11.5468	1.93839	0.00748716	0.0951152	-	Glucose-6-phosphate 1-dehydrogenase [Source:UniProtKB/TrEMBL;Acc:Q7X7I6]	-
OS08G0538300	14.4445	15.7405	9.63996	5.30553	2.84649	3.34237	1.93747	0.000207363	0.00656991	-	Putative uncharacterized protein [Source:UniProtKB/TrEMBL;Acc:B9G210]	Pkinase_Tyr
OS02G0790500	67.9003	70.7499	97.4099	15.2439	12.5071	36.7431	1.9374	0.000486349	0.0130354	-	Os02g0790500 protein [Source:UniProtKB/TrEMBL;Acc:Q0DWW9]	-
OS10G0494000	10.3201	10.2681	10.9573	2.06762	2.69622	3.79912	1.9367	0.00143026	0.0300494	-	Expressed protein; Os10g0494000 protein; Putative uncharacterized protein OSJNBa0041P03.5; cDNA clone:001-206-H01, full insert sequence; cDNA clone:J023097P16, full insert sequence [Source:UniProtKB/TrEMBL;Acc:Q8LNT2]	-
OS01G0750100	41.0214	67.6664	80.6895	12.044	15.0774	24.6669	1.93583	0.000176834	0.00582862	-	Os01g0750100 protein; WRKY transcription factor-like [Source:UniProtKB/TrEMBL;Acc:Q5JNH8]	WRKY
OS03G0799000	67.8424	158.205	69.3298	30.5158	29.1234	24.222	1.9318	5.0709e-05	0.00207916	-	Histone-like protein; Linker histone H1 and H5 family protein, expressed; Os03g0799000 protein; cDNA clone:J013072E13, full insert sequence [Source:UniProtKB/TrEMBL;Acc:Q851P9]	-
OS01G0695900	12.8253	22.6857	26.6291	5.10337	3.93152	7.749	1.93143	0.0018326	0.0364964	-	Myb-related protein 1-like; Os01g0695900 protein; cDNA clone:002-141-A12, full insert sequence [Source:UniProtKB/TrEMBL;Acc:Q7F3D6]	Myb_DNA-binding
OS07G0687700	18.9858	34.1476	22.1738	6.94006	7.47085	6.92775	1.92666	1.17258e-05	0.000592515	-	BZIP transcription factor; Os07g0687700 protein; cDNA clone:J023089F16, full insert sequence [Source:UniProtKB/TrEMBL;Acc:Q7X993]	bZIP_1
OS03G0261800	94.2927	222.544	114.394	50.5417	63.1453	10.5288	1.92508	0.00494114	0.0738802	-	Expressed protein; Os03g0261800 protein; cDNA clone:J023084D19, full insert sequence [Source:UniProtKB/TrEMBL;Acc:Q10NR6]	-
OS01G0502700	3.1562	12.5612	7.37234	3.69523	1.9955	1.09549	1.92457	0.038568	0.228897	-	-	-
OS07G0252400	12.8653	26.698	20.6064	3.39221	2.85218	10.3342	1.92406	0.0039715	0.0634663	CESA6	Probable cellulose synthase A catalytic subunit 6 [UDP-forming] [Source:UniProtKB/Swiss-Prot;Acc:Q6YVM4]	-
OS05G0169400	8.13353	11.771	10.3628	1.22215	3.39993	3.67855	1.92395	0.00387857	0.0625293	-	Os05g0169400 protein [Source:UniProtKB/TrEMBL;Acc:Q0DKE7]	-
OS05G0508800	8.75734	5.36198	7.86755	1.94852	1.89722	2.22124	1.92353	0.000893152	0.0207112	-	Os05g0508800 protein; Putative uncharacterized protein OSJNBb0108E17.8; cDNA clone:J013031O22, full insert sequence [Source:UniProtKB/TrEMBL;Acc:Q6L4X2]	-
OS01G0716800	3.67916	3.05052	8.59388	1.68922	1.19831	1.13511	1.92237	0.0060977	0.0848059	-	Os01g0716800 protein [Source:UniProtKB/TrEMBL;Acc:Q0JJU2]	-
OS09G0248100	17.1838	42.743	24.529	11.3084	6.74908	6.29568	1.92221	0.000468551	0.012705	-	Os09g0248100 protein; Putative endosperm specific protein SC3; cDNA clone:006-304-G08, full insert sequence; cDNA clone:J013151B22, full insert sequence [Source:UniProtKB/TrEMBL;Acc:Q6K489]	-
OS07G0587200	2.6073	6.4854	24.3608	2.87302	1.42366	4.2986	1.9213	0.0416245	0.237301	-	Os07g0587200 protein [Source:UniProtKB/TrEMBL;Acc:Q0D523]	-
OS07G0475900	6.69854	16.2917	12.1696	2.66544	2.09617	4.99444	1.9201	0.00396444	0.063452	-	Os07g0475900 protein; Putative serine/threonine protein kinase; cDNA clone:J013056N03, full insert sequence [Source:UniProtKB/TrEMBL;Acc:Q7F0I3]	ACT
EPlOSAG00000006919	42.5859	31.7785	49.7366	5.86574	18.9697	8.62234	1.91521	0.044647	0.245212	-	-	-
OS05G0247100	50.1515	57.8373	50.5855	5.65186	6.61677	31.2537	1.91319	0.0111465	0.121231	-	Os05g0247100 protein; Putative chitinase; cDNA clone:001-045-C02, full insert sequence [Source:UniProtKB/TrEMBL;Acc:Q5WMX0]	-
OS02G0331200	6.24931	5.59604	16.057	1.97978	1.5086	3.90434	1.91251	0.00775012	0.0972271	-	Putative HGA1; cDNA clone:001-123-D12, full insert sequence [Source:UniProtKB/TrEMBL;Acc:Q6YUL5]	-
OS03G0705800	22.388	36.1972	23.9683	6.2959	7.8816	9.28163	1.90964	5.28449e-05	0.00214447	-	Expressed protein; Os03g0705800 protein; Putative uncharacterized protein Os03g49830 [Source:UniProtKB/TrEMBL;Acc:Q8LN63]	-
OS10G0325400	10.4861	8.11472	2.72151	2.7282	2.00902	1.81981	1.90963	0.00969324	0.111732	-	Os10g0325400 protein; Remorin, C-terminal region family protein, expressed; cDNA clone:001-010-A10, full insert sequence [Source:UniProtKB/TrEMBL;Acc:Q339W5]	-
OS01G0511100	28.5284	52.5116	49.978	9.0378	10.6582	16.8333	1.90757	0.000334622	0.00964956	-	Adenine nucleotide alpha hydrolases-like superfamily protein [Source:Projected from Arabidopsis thaliana (AT1G68300) TAIR;Acc:AT1G68300]	Usp
OS05G0491200	28.8458	8.61013	15.7217	6.62199	3.537	5.06168	1.90566	0.00216083	0.0411652	-	Os05g0491200 protein; Putative uncharacterized protein OSJNBa0088I06.10; cDNA clone:J013157L19, full insert sequence [Source:UniProtKB/TrEMBL;Acc:Q6F337]	-
OS01G0771900	3.30284	2.7385	1.28581	0.606574	1.07574	0.509504	1.90509	0.0259398	0.188284	-	Os01g0771900 protein; Putative exo-1,3-beta-glucanase [Source:UniProtKB/TrEMBL;Acc:Q94ED2]	Glyco_hydro_3_C
OS07G0631200	69.0735	24.1468	61.049	33.1709	7.40376	4.42777	1.90045	0.0225756	0.176516	-	Os07g0631200 protein; Zinc finger protein-like; cDNA clone:J013046F21, full insert sequence [Source:UniProtKB/TrEMBL;Acc:Q8LHN9]	-
OS03G0197000	14.2642	33.1154	41.6483	5.73049	8.33526	10.5896	1.89964	0.00133637	0.0284809	-	Expressed protein; Os03g0197000 protein; cDNA clone:J023079A07, full insert sequence [Source:UniProtKB/TrEMBL;Acc:Q10QG8]	-
OS04G0594400	4.47249	18.9123	7.83521	2.31014	2.57065	4.13963	1.89956	0.013769	0.13585	-	OSJNBa0009P12.34 protein; Os04g0594400 protein; cDNA clone:J013089A03, full insert sequence [Source:UniProtKB/TrEMBL;Acc:Q0JAJ6]	-
OS04G0437600	28.8407	33.1101	46.6386	5.72956	9.69102	14.9513	1.8989	0.000315577	0.00925602	-	Os04g0437600 protein; cDNA clone:J013158E14, full insert sequence [Source:UniProtKB/TrEMBL;Acc:Q0JD14]	Pkinase
OS02G0573400	22.4244	55.3653	34.9196	10.4101	12.2683	9.89728	1.89713	8.71076e-05	0.00325662	-	Ubiquitin carboxyl-terminal hydrolase [Source:UniProtKB/TrEMBL;Acc:Q6YXC1]	UCH
OS02G0653300	10.8385	9.58564	16.8778	2.65401	3.39167	4.04059	1.89549	0.00217608	0.0413228	-	Os02g0653300 protein [Source:UniProtKB/TrEMBL;Acc:Q0DZ20]	-
OS11G0684000	3.14382	7.29862	12.239	3.60856	0.662556	2.06114	1.89396	0.0389192	0.229897	-	Expressed protein; Os11g0684000 protein [Source:UniProtKB/TrEMBL;Acc:Q2QZJ8]	Myb_DNA-binding
OS01G0866200	22.6033	82.4611	152.526	24.5609	25.9833	22.3739	1.89171	0.00508649	0.0754348	-	-	Histone
OS04G0452000	29.7872	17.4336	18.4177	3.37884	5.84121	9.32526	1.89135	0.00146156	0.0305714	-	Probable protein phosphatase 2C 41 [Source:UniProtKB/Swiss-Prot;Acc:Q7XQU7]	PP2C
OS07G0158800	10.6722	9.7336	16.619	2.69498	2.19804	5.24767	1.8909	0.00376208	0.0611809	-	Os07g0158800 protein; Putative uncharacterized protein P0455F03.29; cDNA clone:002-103-F02, full insert sequence [Source:UniProtKB/TrEMBL;Acc:Q6Z134]	-
OS05G0383000	35.1716	33.4037	41.0773	8.80819	13.5995	8.69338	1.88922	6.72006e-05	0.00264111	-	Os05g0383000 protein; cDNA clone:001-014-D12, full insert sequence; cDNA clone:J033082J04, full insert sequence [Source:UniProtKB/TrEMBL;Acc:Q0DIK0]	-
OS01G0314800	565.647	825.922	697.804	270.161	128.076	206.53	1.88868	7.98565e-06	0.000426243	-	Os01g0314800 protein; Uncharacterized protein [Source:UniProtKB/TrEMBL;Acc:Q0JN91]	-
OS01G0278000	28.95	20.1629	33.8111	2.39253	16.2236	4.9404	1.88827	0.0162701	0.150118	-	Os01g0278000 protein; Putative uncharacterized protein P0025D05.7 [Source:UniProtKB/TrEMBL;Acc:Q5NBJ5]	-
OS11G0181500	29.151	37.7054	51.0688	11.845	15.8336	6.15515	1.88608	0.000609544	0.0154004	-	Nitrogen fixation protein, putative, expressed; Os11g0181500 protein; cDNA clone:006-306-B05, full insert sequence; cDNA clone:J013108O03, full insert sequence [Source:UniProtKB/TrEMBL;Acc:Q0IU70]	-
OS05G0517400	8.91512	10.6442	4.16483	3.68389	2.56207	1.23774	1.87894	0.0323616	0.20989	-	Os05g0517400 protein; Putative uncharacterized protein B1130G10.16; cDNA clone:002-115-H04, full insert sequence [Source:UniProtKB/TrEMBL;Acc:Q75II6]	-
OS08G0387500	10.767	21.4256	18.2909	2.29198	3.4881	8.43688	1.8787	0.0088695	0.105563	-	Putative uncharacterized protein P0434E03.26; cDNA clone:001-100-E10, full insert sequence [Source:UniProtKB/TrEMBL;Acc:Q6ZA05]	-
OS07G0545400	219.497	383.945	190.197	77.0462	86.8876	68.8125	1.87793	4.79373e-06	0.000275744	-	Probable histone H2A.2 [Source:UniProtKB/Swiss-Prot;Acc:Q6ZL42]	-
OS11G0525800	6.01912	5.98879	3.83444	2.11036	1.76125	0.949628	1.87701	0.00346891	0.0576101	-	Acetyltransferase, GNAT family protein, expressed; Os11g0525800 protein [Source:UniProtKB/TrEMBL;Acc:Q2R3D8]	-
OS04G0679200	21.5807	6.01214	8.06539	2.0213	2.38155	5.79262	1.87507	0.0156884	0.147305	-	Putative uncharacterized protein [Source:UniProtKB/TrEMBL;Acc:A3AYP0]	Pkinase
OS02G0782300	11.5556	11.4974	0	1.59166	1.56557	3.7721	1.87413	0.0397493	0.231704	-	Putative uncharacterized protein OJ1311_D08.2; cDNA clone:J013092E02, full insert sequence [Source:UniProtKB/TrEMBL;Acc:Q6K7F0]	-
OS05G0311500	7.21381	16.7474	5.61673	2.48406	2.9715	3.47756	1.87146	0.00784725	0.0980865	-	Os05g0311500 protein [Source:UniProtKB/TrEMBL;Acc:Q0DJ98]	-
OS06G0216700	1.72443	13.7259	8.05592	1.66265	3.07256	2.09487	1.86783	0.0498413	0.25813	-	Glycine-rich protein-like; Os06g0216700 protein; cDNA clone:001-015-C08, full insert sequence; cDNA clone:J033037B14, full insert sequence [Source:UniProtKB/TrEMBL;Acc:Q69TG9]	Cu_bind_like
OS07G0632000	409.66	762.355	726.531	185.823	141.349	227.473	1.86779	1.43925e-05	0.000705596	-	Os07g0632000 protein; Putative chitinase; cDNA clone:J023022A01, full insert sequence [Source:UniProtKB/TrEMBL;Acc:Q8LHN3]	-
OS04G0430800	1.74077	1.732	4.06614	0.879166	0.533623	0.637773	1.86571	0.0317275	0.208127	-	Thioredoxin M3, chloroplastic [Source:UniProtKB/Swiss-Prot;Acc:Q7XQQ2]	-
OS05G0136200	8.79241	20.9955	30.8063	6.78194	4.54825	5.95094	1.86529	0.00155413	0.0319993	CIPK17	CBL-interacting protein kinase 17 [Source:UniProtKB/Swiss-Prot;Acc:Q75L42]	Pkinase
OS10G0563550	9.81656	26.0456	15.2865	4.50709	4.88996	5.67873	1.86428	0.019073	0.163122	-	-	-
OS03G0731900	94.5845	30.5851	27.6166	10.9652	13.6364	19.6064	1.86397	0.00195057	0.0382671	ISPH	4-hydroxy-3-methylbut-2-enyl diphosphate reductase, chloroplastic [Source:UniProtKB/Swiss-Prot;Acc:Q6AVG6]	-
OS10G0207400	118.373	120.085	151.803	35.8061	27.0813	49.8134	1.86164	2.76786e-05	0.00125421	-	Os10g0207400 protein [Source:UniProtKB/TrEMBL;Acc:B9G7Y8]	-
OS02G0198700	19.5172	37.2195	16.4626	1.41882	7.54091	12.1999	1.86063	0.0179502	0.158555	-	Os02g0198700 protein; Putative subtilisin-like proteinase AIR3 [Source:UniProtKB/TrEMBL;Acc:Q6H733]	Peptidase_S8
OS09G0526200	10.6032	52.7491	49.5347	7.85009	4.95171	19.8582	1.85958	0.0168742	0.153961	-	-	-
OS09G0531600	7.85075	20.0859	7.85914	4.17095	1.48264	5.12545	1.85583	0.0182205	0.159751	-	Putative LRP1; cDNA, clone: J065137A19, full insert sequence [Source:UniProtKB/TrEMBL;Acc:Q652K4]	-
OS05G0542300	80.3672	74.9646	11.7327	18.3342	28.0042	4.7944	1.85571	0.0256444	0.187114	-	Os05g0542300 protein; Putative uncharacterized protein OJ1362_G11.18; cDNA clone:001-103-H03, full insert sequence [Source:UniProtKB/TrEMBL;Acc:Q5TKN9]	-
OS03G0416500	1.37481	3.64768	2.14088	0.694339	0.474118	0.954367	1.85492	0.0267916	0.191881	-	Probable 6-phosphogluconolactonase 1 [Source:UniProtKB/Swiss-Prot;Acc:Q75IV7]	-
OS05G0169100	556.005	878.051	849.461	195.689	221.937	256.565	1.85202	5.26031e-07	3.85957e-05	SG12	60S ribosomal protein L10-2 [Source:UniProtKB/Swiss-Prot;Acc:Q0DKF0]	-
OS01G0295700	20.5922	33.8506	25.0956	7.27588	7.87337	8.3904	1.85179	2.81871e-05	0.00127239	-	Probable protein phosphatase 2C 2 [Source:UniProtKB/Swiss-Prot;Acc:Q9FYN7]	PP2C
OS01G0748900	20.1262	12.9192	13.6484	4.20296	4.17937	5.40822	1.85045	7.8174e-05	0.00300267	-	Os01g0748900 protein; Putative uncharacterized protein P0481E12.33; cDNA clone:J013083J19, full insert sequence [Source:UniProtKB/TrEMBL;Acc:Q94J22]	-
OS10G0478500	82.0994	192.632	100.178	18.2283	37.1871	54.5818	1.85043	0.00175998	0.0352875	-	-	-
OS04G0650700	50.8554	96.6444	58.2068	21.0844	28.7916	11.9736	1.85012	0.000149221	0.00509565	-	OSJNBb0059K02.14 protein [Source:UniProtKB/TrEMBL;Acc:Q7XMP7]	Asparaginase_2
OS10G0401000	12.5574	6.24705	29.3318	2.16205	6.13495	4.35855	1.84753	0.0455468	0.247686	-	Expressed protein; Os10g0401000 protein; Putative uncharacterized protein OSJNBa0050N08.25; cDNA clone:J023029H17, full insert sequence [Source:UniProtKB/TrEMBL;Acc:Q94I26]	-
OS09G0412700	14.9411	17.3435	11.6333	8.23192	3.14883	2.44891	1.84702	0.0262462	0.189869	-	Os09g0412700 protein; Putative uncharacterized protein OJ1294_G06.34; Putative uncharacterized protein P0643D11.9; cDNA clone:001-102-E07, full insert sequence [Source:UniProtKB/TrEMBL;Acc:Q6ES39]	-
OS12G0198400	2.60653	2.16116	2.02946	0.418858	0.89889	0.678526	1.84569	0.0194635	0.164444	-	-	-
OS08G0357300	14.6655	5.96928	4.67127	2.57092	1.72416	3.35493	1.84541	0.00619271	0.0854753	-	Putative uncharacterized protein [Source:UniProtKB/TrEMBL;Acc:A3BSC5]	-
OS09G0103400	5.37779	10.7014	7.53695	1.33332	1.91641	3.60872	1.84513	0.0183001	0.159917	-	Os09g0103400 protein [Source:UniProtKB/TrEMBL;Acc:Q0J3J6]	-
OS02G0513000	20.1072	22.0755	19.4346	4.87059	8.12975	5.33454	1.84188	4.37416e-05	0.00183151	-	Os02g0513000 protein; Putative uncharacterized protein OJ1789_D08.20; cDNA clone:J023035D12, full insert sequence [Source:UniProtKB/TrEMBL;Acc:Q6K603]	Pkinase
OS01G0679500	1.83575	4.87067	1.42933	0.674279	1.01996	0.849563	1.8389	0.0333973	0.21212	-	Os01g0679500 protein; Putative uncharacterized protein B1144G04.37 [Source:UniProtKB/TrEMBL;Acc:Q5QM89]	-
OS06G0179700	5.14911	20.4927	12.0274	2.60053	7.39887	1.4397	1.83872	0.0280951	0.196699	-	Probable protein phosphatase 2C 54 [Source:UniProtKB/Swiss-Prot;Acc:Q5SMK6]	PP2C
OS01G0173900	2.63562	4.0792	7.52443	1.77481	1.14457	1.16891	1.83838	0.00194483	0.038186	-	Os01g0173900 protein [Source:UniProtKB/TrEMBL;Acc:Q0JQA5]	ABC_tran
OS01G0290700	10.0631	24.0297	9.40226	3.88103	4.51149	5.00636	1.83792	0.0103625	0.115976	-	Os01g0290700 protein [Source:UniProtKB/TrEMBL;Acc:Q0JNH5]	ABC_tran
OS03G0724600	15.6925	25.3719	0	3.5124	5.63723	4.08505	1.83736	0.0307208	0.204794	-	Os03g0724600 protein [Source:UniProtKB/TrEMBL;Acc:Q0DP01]	-
OS06G0708000	17.9678	42.6304	29.0559	7.86881	8.50018	10.4207	1.83635	0.000113422	0.00405429	MPK12	Mitogen-activated protein kinase 12 [Source:UniProtKB/Swiss-Prot;Acc:Q5Z9J0]	-
OS12G0490050	32.6492	49.9764	0	10.7238	10.249	5.52083	1.8349	0.0295849	0.201765	-	Os12g0490000 protein [Source:UniProtKB/TrEMBL;Acc:B9GD78]	-
OS01G0822200	18.5889	10.2751	11.2572	3.98288	3.64059	4.46067	1.83172	0.00023282	0.00720315	-	Protein kinase superfamily protein [Source:Projected from Arabidopsis thaliana (AT3G08760) TAIR;Acc:AT3G08760]	Pkinase_Tyr
novel.2743	7.1321	2.83847	9.9956	1.96474	1.27079	2.39297	1.83166	0.0109084	0.119685	-	PF00069:Protein kinase domain	Pkinase
OS06G0662200	45.8842	39.2616	32.1533	16.4321	17.828	1.85803	1.82829	0.0174079	0.156047	-	Os06g0662200 protein; RISBZ5 [Source:UniProtKB/TrEMBL;Acc:Q654B3]	bZIP_1
OS06G0320300	5.00754	4.98231	18.7148	1.37947	2.41767	3.99756	1.82808	0.0273189	0.193551	-	Os06g0320300 protein; Putative uncharacterized protein P0578B12.1-1; Putative uncharacterized protein P0592B08.36-1; cDNA clone:001-019-G03, full insert sequence; cDNA clone:J023101J24, full insert sequence [Source:UniProtKB/TrEMBL;Acc:Q5Z9Y9]	-
OS11G0601700	4.95686	14.7956	18.5254	1.77516	4.38753	4.81734	1.82774	0.0138057	0.136042	-	Helix-loop-helix DNA-binding domain containing protein, expressed; Os11g0601700 protein [Source:UniProtKB/TrEMBL;Acc:Q2R1K8]	-
OS02G0653900	18.7304	31.3085	36.7508	6.81096	6.28714	12.4389	1.82499	0.000720783	0.0176101	-	DAD-1; DAD1; Os02g0653900 protein; Putative defective in anther dehiscence1; cDNA clone:001-039-F10, full insert sequence; cDNA clone:001-208-A03, full insert sequence [Source:UniProtKB/TrEMBL;Acc:Q6H8G1]	Lipase_3
OS07G0186000	1193.48	1838.28	1090.66	469.328	445.827	337.522	1.82343	4.80602e-07	3.58169e-05	TRXH	Thioredoxin H1 [Source:UniProtKB/Swiss-Prot;Acc:Q0D840]	-
OS05G0455400	91.1139	123.032	76.0094	30.0303	19.8256	37.8368	1.82273	7.90574e-05	0.00302191	-	Putative uncharacterized protein [Source:UniProtKB/TrEMBL;Acc:B9FPY4]	-
OS05G0439200	20.1513	20.0498	0	4.54193	2.42176	5.93458	1.822	0.0406519	0.234065	-	Os05g0439200 protein [Source:UniProtKB/TrEMBL;Acc:Q0DHU5]	-
OS04G0571800	17.5045	12.772	19.0808	2.89327	5.23175	6.21067	1.82189	0.00230956	0.0429745	-	OSJNBa0088I22.3 protein; Os04g0571800 protein; cDNA clone:006-204-C11, full insert sequence; cDNA clone:J013030E23, full insert sequence [Source:UniProtKB/TrEMBL;Acc:Q7XU50]	-
OS12G0189900	0.891242	3.99038	3.12268	0.920692	0.537871	0.928026	1.82143	0.028848	0.19913	-	Las1-like family protein, expressed; Os12g0189900 protein; cDNA clone:J013050F15, full insert sequence [Source:UniProtKB/TrEMBL;Acc:Q2QWN0]	-
OS06G0660800	19.0312	35.9772	17.7815	5.2427	10.0635	7.04594	1.82112	0.00321695	0.0546513	-	Os06g0660800 protein [Source:UniProtKB/TrEMBL;Acc:Q0DAD7]	Pkinase_Tyr
OS07G0168300	35.5225	18.3787	9.95694	4.10999	4.98181	10.2746	1.81971	0.00966717	0.111485	-	Putative glutathione S-transferase GST27; cDNA clone:006-307-B03, full insert sequence; cDNA clone:J023052D08, full insert sequence [Source:UniProtKB/TrEMBL;Acc:Q69LE6]	-
OS08G0387200	3.9179	10.1352	0	1.72687	1.57632	1.35987	1.81961	0.0421083	0.238282	-	Os08g0387200 protein; Putative uncharacterized protein P0434E03.23 [Source:UniProtKB/TrEMBL;Acc:Q6ZA07]	-
OS01G0767900	5.48213	29.9998	16.6469	5.66329	6.42796	3.96416	1.81698	0.00602767	0.0844265	-	Ankyrin-repeat protein; Os01g0767900 protein; Putative NPR1-like protein 1; cDNA clone:J013098D13, full insert sequence [Source:UniProtKB/TrEMBL;Acc:Q0JJ01]	-
OS03G0187600	29.7988	32.2268	24.2104	5.53211	9.60626	10.8675	1.81539	0.000481302	0.0129362	-	FH protein interacting protein FIP1, putative, expressed; Os03g0187600 protein; Putative FH protein interacting protein FIP1; cDNA clone:J013130C18, full insert sequence [Source:UniProtKB/TrEMBL;Acc:Q8H7P4]	GRAM
OS03G0582000	53.8173	103.268	138.279	22.7677	17.7641	47.8106	1.81458	0.00216018	0.0411652	-	Expressed protein; Formiminotransferase-cyclodeaminase, putative, expressed [Source:UniProtKB/TrEMBL;Acc:Q75ID2]	-
OS01G0949750	10.1046	24.1289	14.1616	5.01049	3.48469	6.313	1.81429	0.0112234	0.121787	-	Os01g0949850 protein; Putative glutathione S-transferase; Uncharacterized protein [Source:UniProtKB/TrEMBL;Acc:Q8RZB3]	GST_C
OS09G0518200	3.40292	12.6967	7.94864	3.28101	1.51582	2.60831	1.81255	0.0147382	0.14181	-	Os09g0518200 protein; Putative UDP-glucose:salicylic acid glucosyltransferase [Source:UniProtKB/TrEMBL;Acc:Q69IV0]	UDPGT
OS06G0624900	9.91594	9.04382	7.72064	2.61781	4.74948	0.908235	1.81227	0.0184022	0.160151	-	Putative zinc-binding protein; cDNA clone:001-039-F02, full insert sequence [Source:UniProtKB/TrEMBL;Acc:Q69TZ1]	-
OS05G0157200	58.4667	65.6782	44.0542	14.8074	13.8756	22.5844	1.81104	0.000152245	0.00517813	-	Os05g0157200 protein; Putative uncharacterized protein P0676G05.12; cDNA clone:J013041K03, full insert sequence [Source:UniProtKB/TrEMBL;Acc:Q75M01]	Usp
OS04G0506100	11.0467	32.9731	25.8032	7.60782	4.12705	9.26601	1.80957	0.0163944	0.150827	-	Os04g0506100 protein [Source:UniProtKB/TrEMBL;Acc:Q0JBW6]	Pkinase_Tyr
OS04G0527400	15.1633	10.7763	2.52991	2.38694	3.39277	3.19541	1.80908	0.0039771	0.063513	-	OSJNBa0038O10.19 protein; Os04g0527400 protein; cDNA clone:001-034-F09, full insert sequence; cDNA clone:J033042F15, full insert sequence [Source:UniProtKB/TrEMBL;Acc:Q7XKI9]	-
OS01G0647700	1.16558	4.63882	12.2517	2.48846	1.37337	1.34854	1.80843	0.0327183	0.210761	-	Alpha/beta hydrolase-like; Os01g0647700 protein; cDNA clone:J023114F24, full insert sequence [Source:UniProtKB/TrEMBL;Acc:Q5VQE5]	-
OS05G0574300	66.393	151.295	205.109	48.9695	39.0223	40.2657	1.80824	0.000414114	0.0114919	H2B.9	Histone H2B.9 [Source:UniProtKB/Swiss-Prot;Acc:Q6F362]	Histone
OS02G0819600	5.80389	13.1992	11.6202	2.96928	3.09762	3.1656	1.801	0.00211617	0.0404444	-	Os02g0819600 protein; Putative uncharacterized protein OJ1202_E07.22; Putative uncharacterized protein P0474F11.3 [Source:UniProtKB/TrEMBL;Acc:Q6K720]	Pkinase_Tyr
OS06G0706400	22.9943	5.41857	5.65375	2.50043	2.81718	5.0757	1.79873	0.014576	0.14088	-	Os06g0706400 protein [Source:UniProtKB/TrEMBL;Acc:C7J4D2]	-
OS11G0175700	7.2375	24.3035	19.0187	3.61372	3.7959	7.79788	1.79852	0.00853162	0.103205	PCF3	Transcription factor PCF3 [Source:UniProtKB/Swiss-Prot;Acc:Q53PH2]	TCP
OS03G0701400	2.99784	4.06736	6.36584	1.08861	1.33146	1.49772	1.79802	0.00101733	0.0232046	-	Pentatricopeptide, putative, expressed [Source:UniProtKB/TrEMBL;Acc:Q10EE2]	ELO
OS02G0119200	2.98924	3.71773	10.4735	1.54401	1.11678	2.11831	1.79738	0.0217743	0.173923	-	Os02g0119200 protein; Putative adenosine monophosphate binding protein [Source:UniProtKB/TrEMBL;Acc:Q6YUT4]	AMP-binding
OS02G0674800	5.13262	18.7248	9.99075	3.8883	2.70423	3.93411	1.79439	0.00303424	0.0525262	ROC5	Homeobox-leucine zipper protein ROC5 [Source:UniProtKB/Swiss-Prot;Acc:Q6EPF0]	START
OS04G0669200	141.374	213.663	250.803	45.1076	70.8686	68.9457	1.79386	2.91483e-05	0.00130831	-	OSJNBa0043A12.18 protein; Os04g0669200 protein [Source:UniProtKB/TrEMBL;Acc:Q7XR67]	AP2
OS01G0925400	9.77303	40.5158	57.0702	7.17936	7.77051	16.9606	1.79289	0.0176204	0.156869	-	NAC4 protein; Os01g0925400 protein; Putative development regulation gene OsNAC4; cDNA clone:J013106M04, full insert sequence; cDNA clone:J013153H06, full insert sequence [Source:UniProtKB/TrEMBL;Acc:Q5JK15]	NAM
OS04G0611267	13.6038	60.9087	127.105	28.1067	14.4652	16.5262	1.79271	0.0303671	0.20301	-	-	-
OS01G0212700	11.2583	40.6058	26.2975	14.1503	4.287	6.26854	1.78956	0.0135682	0.134654	-	Os01g0212700 protein; Ring-H2 zinc finger protein-like; cDNA clone:002-141-F12, full insert sequence [Source:UniProtKB/TrEMBL;Acc:Q5QN60]	-
OS01G0528800	27.7839	68.5569	46.7268	11.6339	9.64547	22.5016	1.78793	0.00248754	0.0454879	-	Os01g0528800 protein; Putative cinnamyl alcohol dehydrogenase; Uncharacterized protein; cDNA clone:001-025-F12, full insert sequence; cDNA clone:J013162A03, full insert sequence [Source:UniProtKB/TrEMBL;Acc:Q5QM39]	Epimerase
OS05G0389800	18.4348	10.6639	15.0211	5.84606	3.86869	3.9681	1.78627	5.98303e-05	0.00239513	-	Os05g0389800 protein; Putative DEAD/DEAH RNA helicase [Source:UniProtKB/TrEMBL;Acc:Q6I5X9]	DEAD
OS11G0427800	10.4199	15.5512	8.11306	4.54491	3.19417	3.31528	1.78507	0.010144	0.11485	-	Non-specific lipid-transfer protein [Source:UniProtKB/TrEMBL;Acc:Q53MW2]	-
OS05G0552800	16.3045	30.6421	29.6212	1.99623	9.78779	11.2135	1.78399	0.0231376	0.178148	-	cDNA, clone: J100026I16, full insert sequence [Source:UniProtKB/TrEMBL;Acc:B7FA06]	-
OS02G0682500	13.2282	5.26462	6.17976	0.850286	4.35914	2.39772	1.78274	0.0317661	0.208162	-	Os02g0682500 protein; Putative anthocyanin biosynthetic gene regulator PAC1 [Source:UniProtKB/TrEMBL;Acc:Q3V826]	-
OS09G0365300	2.24994	1.1193	7.88321	1.39457	0.646598	1.10632	1.78182	0.0461569	0.248772	-	Os09g0365300 protein; Putative NBS-LRR protein; cDNA clone:001-116-D01, full insert sequence [Source:UniProtKB/TrEMBL;Acc:Q69QG7]	NB-ARC
OS08G0535200	552.408	676.907	393.89	146.17	227.157	133.206	1.78056	5.91423e-06	0.000328247	SWEET11	Bidirectional sugar transporter SWEET11 [Source:UniProtKB/Swiss-Prot;Acc:Q6YZF3]	-
OS04G0671200	10.4994	14.6251	29.4296	4.917	2.29319	9.11059	1.78005	0.0126419	0.129194	-	OSJNBa0043A12.39 protein; Os04g0671200 protein [Source:UniProtKB/TrEMBL;Acc:Q7XR46]	Amino_oxidase
OS09G0109600	7.29741	29.0426	62.5001	4.35561	10.0664	14.4936	1.77798	0.0387043	0.229259	-	Os09g0109600 protein; Putative uncharacterized protein P0501E09.29; cDNA clone:001-117-H11, full insert sequence [Source:UniProtKB/TrEMBL;Acc:Q6YWA6]	-
OS01G0795600	15.8834	21.0711	24.7339	6.19866	9.89004	2.90962	1.77758	0.0196875	0.165042	-	Os01g0795600 protein; Putative uncharacterized protein P0699H05.13; Uncharacterized protein; cDNA clone:002-175-D05, full insert sequence [Source:UniProtKB/TrEMBL;Acc:Q5ZBR3]	-
OS10G0561800	69.6948	53.6854	26.2573	17.0317	11.6945	18.468	1.77721	0.000314134	0.00923657	HOX1	Homeobox-leucine zipper protein HOX1 [Source:UniProtKB/Swiss-Prot;Acc:Q7XC54]	HALZ
OS05G0176700	217.154	399.029	626.045	109.942	91.7546	182.659	1.77559	0.00119686	0.0262147	-	Os05g0176700 protein; Putative uncharacterized protein OSJNBa0029B02.7; cDNA clone:J023110H11, full insert sequence [Source:UniProtKB/TrEMBL;Acc:Q6AT22]	-
OS03G0292100	57.7683	66.9138	46.3216	16.7453	17.7911	19.1531	1.77433	6.47256e-07	4.62028e-05	-	Probable protein phosphatase 2C 32 [Source:UniProtKB/Swiss-Prot;Acc:Q10MX1]	PP2C
OS03G0319400	40.437	51.206	42.9336	12.0678	16.6567	13.291	1.77428	8.84548e-07	6.12951e-05	CIPK31	CBL-interacting protein kinase 31 [Source:UniProtKB/Swiss-Prot;Acc:Q6X4A2]	Pkinase
OS02G0686700	20.9887	47.4614	17.8277	5.78195	7.56722	13.7974	1.77312	0.0094382	0.110023	-	Os02g0686700 protein; Putative uncharacterized protein OJ1717_A09.39 [Source:UniProtKB/TrEMBL;Acc:Q6ZHB9]	-
OS01G0268100	9.10857	7.25014	12.7656	2.13283	4.08355	2.47651	1.77303	0.00493023	0.0737635	-	Os01g0268100 protein; Putative major facilitator superfamily antiporter [Source:UniProtKB/TrEMBL;Acc:Q5NBL6]	MFS_1
OS01G0787600	2.24879	3.3562	7.00372	0.877617	0.969403	1.79957	1.77271	0.0131407	0.132283	-	Os01g0787600 protein; Putative ethylene-induced esterase; cDNA clone:006-205-H08, full insert sequence [Source:UniProtKB/TrEMBL;Acc:Q8S125]	-
OS01G0223200	8.35967	25.9923	34.1718	7.05266	4.68476	9.06739	1.7727	0.00693107	0.0916017	-	Os01g0223200 protein; Putative esterase; Uncharacterized protein; cDNA clone:J013101L22, full insert sequence [Source:UniProtKB/TrEMBL;Acc:Q5NAP3]	Lipase_GDSL
OS02G0767700	10.3284	12.8454	54.2819	4.4457	5.56541	12.7712	1.77177	0.0303626	0.20301	-	Os02g0767700 protein; YbaK/prolyl-tRNA synthetase protein-like; cDNA clone:J023086E09, full insert sequence [Source:UniProtKB/TrEMBL;Acc:Q6Z302]	-
OS11G0708400	13.3015	38.5003	45.1927	4.99674	11.746	12.8712	1.76825	0.00787787	0.0981684	-	GDSL-like Lipase/Acylhydrolase family protein, expressed; GDSL-like Lipase/Acylhydrolase, putative; Os11g0708400 protein; cDNA clone:001-043-E11, full insert sequence; cDNA clone:006-303-H10, full insert sequence; cDNA clone:J013107K09, full insert sequence [Source:UniProtKB/TrEMBL;Acc:Q7XXR3]	-
OS11G0704600	12.3334	6.90256	32.4097	4.03462	3.81025	7.4468	1.76822	0.0118333	0.124798	-	Glucan endo-1,3-beta-glucosidase (Ec 3.2.1.39) ((1-3)-beta-glucan endohydrolase) ((1-3)-beta-glucanase) (Beta-1,3-endoglucanase); Glucan endo-1,3-beta-glucosidase, putative, expressed; Os11g0704600 protein; cDNA clone:001-025-B11, full insert sequence [Source:UniProtKB/TrEMBL;Acc:Q53MA7]	Glyco_hydro_17
OS07G0516300	100.566	157.907	121.123	40.0408	49.2224	30.7243	1.76804	8.16559e-06	0.000431956	-	Os07g0516300 protein; Putative uncharacterized protein P0650C03.15; cDNA clone:J023025A03, full insert sequence; cDNA clone:J033105M03, full insert sequence [Source:UniProtKB/TrEMBL;Acc:Q6Z2H5]	-
OS02G0134300	26.8656	56.8017	54.9092	9.01984	15.2485	18.2611	1.76744	0.00164885	0.0333414	-	Os02g0134300 protein; cDNA clone:J013050K04, full insert sequence [Source:UniProtKB/TrEMBL;Acc:Q0E463]	-
OS11G0542100	14.166	10.0676	11.8176	3.06618	3.31502	4.74127	1.76632	0.00235758	0.0435481	-	Os11g0542100 protein; cDNA, clone: J065162B12, full insert sequence [Source:UniProtKB/TrEMBL;Acc:B7F8T2]	-
OS01G0615000	18.1161	23.4322	33.8528	7.23635	8.33004	7.12631	1.76563	0.00103319	0.0234422	-	-	-
OS07G0287100	1.76235	2.92245	10.9774	1.69921	1.11424	1.66517	1.76048	0.0312441	0.206524	-	Putative uncharacterized protein [Source:UniProtKB/TrEMBL;Acc:B9FWP5]	-
OS09G0486500	94.57	102.495	142.007	46.2888	21.9365	38.002	1.75933	0.000141123	0.00488297	SAP1	Zinc finger A20 and AN1 domain-containing stress-associated protein 1 [Source:UniProtKB/Swiss-Prot;Acc:A3C039]	zf-AN1
OS12G0149900	25.5238	12.6976	16.7679	5.16357	4.17186	7.79782	1.75916	0.00135917	0.0288628	-	Calmodulin-binding family protein, putative, expressed; Os12g0149900 protein; cDNA clone:001-035-B10, full insert sequence; cDNA clone:J013162P21, full insert sequence; cDNA clone:J033089L12, full insert sequence [Source:UniProtKB/TrEMBL;Acc:Q2QXN6]	-
OS08G0516900	10.15	21.4601	47.4173	6.11648	8.96963	8.66064	1.75702	0.00728871	0.0940823	-	Os08g0516900 protein; Putative uncharacterized protein P0686C03.145; Putative uncharacterized protein P0700D12.104 [Source:UniProtKB/TrEMBL;Acc:Q84JT9]	-
OS01G0762900	17.1281	24.616	62.2352	8.91259	7.43823	14.6423	1.75342	0.00955507	0.110715	-	Os01g0762900 protein; Putative uncharacterized protein P0512C01.41; Uncharacterized protein; cDNA, clone: J075129E21, full insert sequence [Source:UniProtKB/TrEMBL;Acc:Q8LR47]	-
OS10G0580900	18.2511	15.6829	17.4401	4.79924	8.91663	2.68748	1.74811	0.00386526	0.0623572	-	Expressed protein; Os10g0580900 protein; Putative uncharacterized protein OSJNBa0056G17.7; cDNA clone:006-204-F07, full insert sequence; cDNA clone:J023141G14, full insert sequence [Source:UniProtKB/TrEMBL;Acc:Q7XBR1]	-
OS08G0300501	14.619	35.1513	5.69125	5.53744	10.6432	2.32564	1.74599	0.034609	0.216183	-	-	-
OS03G0174800	31.3265	42.0777	21.952	5.60935	10.4432	14.3163	1.74486	0.00347629	0.0576923	-	cDNA clone:J023009A03, full insert sequence [Source:UniProtKB/TrEMBL;Acc:B7EG04]	-
OS03G0161900	3.23473	3.21843	6.0446	0.891097	0.743688	2.05836	1.74403	0.0361399	0.220856	-	-	-
OS01G0719100	48.6668	46.2405	7.16884	9.17934	13.2049	10.2974	1.74394	0.00744835	0.0948004	-	Os01g0719100 protein; Zinc finger protein; Zinc finger protein ZFP-like [Source:UniProtKB/TrEMBL;Acc:Q5JL96]	-
OS03G0331700	72.2453	61.1327	56.7765	10.509	25.5743	24.0211	1.74135	0.000287533	0.00859299	CML27	Probable calcium-binding protein CML27 [Source:UniProtKB/Swiss-Prot;Acc:Q10LX4]	-
OS12G0637100	37.2856	20.5222	48.179	11.8012	6.29239	14.9607	1.74068	0.00181526	0.0362425	-	Expressed protein; Os12g0637100 protein; cDNA clone:001-014-G03, full insert sequence [Source:UniProtKB/TrEMBL;Acc:Q2QLL9]	Metallophos
OS12G0632800	9.06921	10.1515	21.1841	3.90371	1.72671	6.78753	1.73906	0.0131737	0.132346	-	Putative uncharacterized protein [Source:UniProtKB/TrEMBL;Acc:A3CJR0]	LRRNT_2
OS03G0231600	16.9264	6.73645	0	3.264	2.72406	2.05625	1.73882	0.0432433	0.241425	-	Branched-chain-amino-acid aminotransferase [Source:UniProtKB/TrEMBL;Acc:Q8GRH8]	-
OS03G0268600	6.17687	7.02371	12.3669	2.30931	2.33304	3.06276	1.73059	0.00620577	0.0855559	-	Probable protein phosphatase 2C 30 [Source:UniProtKB/Swiss-Prot;Acc:Q84JI0]	PP2C
OS01G0866100	159.777	158.972	141.563	42.7503	61.4343	44.5144	1.72683	8.11395e-07	5.65566e-05	-	Actin-like protein [Source:UniProtKB/TrEMBL;Acc:Q5N9D7]	Actin
OS06G0697600	14.7542	10.0441	30.8356	4.59928	4.01698	8.44526	1.72511	0.00666012	0.0892964	-	AAA-type ATPase-like; Os06g0697600 protein [Source:UniProtKB/TrEMBL;Acc:Q5Z6G1]	AAA
OS04G0582700	6.70873	8.34366	0	1.96362	1.25319	2.08598	1.72322	0.0444047	0.244732	-	-	-
OS03G0280000	12.7506	14.7046	6.092	3.31293	3.73094	4.04004	1.72031	0.000174952	0.00577463	-	ABC transporter family protein, putative, expressed [Source:UniProtKB/TrEMBL;Acc:Q10N72]	ABC_tran
OS04G0689400	5.58848	4.44826	16.9698	2.30926	3.5333	2.35998	1.71775	0.00995357	0.113666	-	OSJNBa0039K24.19 protein; Os04g0689400 protein [Source:UniProtKB/TrEMBL;Acc:Q7XST7]	Pkinase
OS11G0547000	4.50998	10.7004	14.5863	4.49176	3.23027	1.92661	1.71714	0.00444531	0.0684977	-	Adagio-like protein 3 [Source:UniProtKB/Swiss-Prot;Acc:Q2R2W1]	Kelch_2
OS12G0488900	20.3195	27.5177	18.4578	9.87351	5.74218	6.36703	1.71487	0.000112987	0.00404483	-	Os12g0488900 protein; Pumilio-family RNA binding repeat containing protein, expressed; cDNA clone:J023001H05, full insert sequence [Source:UniProtKB/TrEMBL;Acc:Q2QQM5]	PUF
OS06G0554600	8.42991	19.1713	8.43891	7.63027	2.76871	2.02029	1.71255	0.0297338	0.202373	-	Os06g0554600 protein; Putative uncharacterized protein P0427B07.49 [Source:UniProtKB/TrEMBL;Acc:Q5Z9B9]	-
OS03G0328900	21.3852	31.6899	29.7588	7.58332	9.31022	9.87051	1.71209	1.37663e-05	0.000681101	-	Zinc finger CCCH domain-containing protein 22 [Source:UniProtKB/Swiss-Prot;Acc:Q10M00]	zf-CCCH
OS08G0545200	2.77734	8.29004	15.1372	2.80536	2.76697	2.40997	1.71119	0.0182108	0.159735	-	Os08g0545200 protein; Putative sorbitol dehydrogenase; cDNA clone:001-124-E11, full insert sequence; cDNA clone:J033046H09, full insert sequence [Source:UniProtKB/TrEMBL;Acc:Q6ZBH2]	ADH_zinc_N
OS04G0538400	6.24665	22.3746	11.6729	4.30204	4.16484	4.84221	1.7106	0.0107442	0.118596	-	Vacuolar iron transporter homolog 2 [Source:UniProtKB/Swiss-Prot;Acc:B7F138]	DUF125
OS03G0673400	61.1015	82.9004	90.8233	21.8053	25.5413	27.795	1.70813	0.000109627	0.00396043	-	Os03g0673100 protein [Source:UniProtKB/TrEMBL;Acc:C7J044]	-
OS01G0711600	11.999	9.28554	9.34253	3.12183	4.98092	2.00525	1.70787	0.0157305	0.147467	-	Os01g0711600 protein; Putative uncharacterized protein B1142C05.8; Putative uncharacterized protein P0456F08.33; Uncharacterized protein; cDNA clone:J013034H16, full insert sequence [Source:UniProtKB/TrEMBL;Acc:Q9ASD3]	-
OS08G0256000	37.1952	19.6604	5.4301	4.64294	4.94382	10.8929	1.70772	0.0218994	0.174303	-	Os08g0256000 protein; Putative uncharacterized protein OSJNBa0005L24.10 [Source:UniProtKB/TrEMBL;Acc:Q6Z592]	-
OS01G0833400	31.8064	70.5953	48.577	17.187	16.9454	15.6396	1.705	0.00019761	0.00637164	-	Os01g0833400 protein; Putative uncharacterized protein P0460C04.21; Uncharacterized protein; cDNA clone:001-206-F04, full insert sequence; cDNA clone:J023141C24, full insert sequence [Source:UniProtKB/TrEMBL;Acc:Q5QLC1]	-
OS01G0631700	18.5056	19.0699	18.5254	3.73239	3.11496	11.0875	1.70177	0.0099375	0.113663	-	Os01g0631700 protein; Uncharacterized protein [Source:UniProtKB/TrEMBL;Acc:Q0JL16]	Pkinase
OS07G0549900	84.8748	206.75	88.8719	47.1655	31.4569	48.0829	1.7005	0.00146726	0.0306637	-	Histone H4 [Source:UniProtKB/TrEMBL;Acc:Q7XUC9]	-
OS01G0761500	11.8204	9.68544	4.87244	1.81969	3.6368	3.37875	1.70038	0.00612688	0.0848978	-	Os01g0761500 protein; Putative nitrate transporter; Putative peptide transporter [Source:UniProtKB/TrEMBL;Acc:Q94DR9]	-
OS10G0495900	15.127	13.1695	30.9173	3.90672	6.30354	7.76629	1.69984	0.0116935	0.124383	-	Fiber protein Fb34, putative, expressed; Putative uncharacterized protein OSJNBa0066I08.2 [Source:UniProtKB/TrEMBL;Acc:Q8H8J9]	-
OS03G0747900	4.89066	8.30086	6.04786	1.98128	2.94328	1.46451	1.69945	0.00126349	0.0272983	-	Os03g0747900 protein [Source:UniProtKB/TrEMBL;Acc:Q0DNL1]	DIL
OS04G0644900	16.2944	43.2328	57.0913	14.2144	14.6726	8.48346	1.69925	0.00799251	0.098952	-	Os04g0644900 protein [Source:UniProtKB/TrEMBL;Acc:Q0J9L1]	-
OS03G0136500	40.1078	14.7021	54.2386	6.39669	10.3131	17.2181	1.69871	0.0153264	0.145114	-	Expressed protein [Source:UniProtKB/TrEMBL;Acc:Q10S38]	-
OS10G0542800	35.2964	63.6524	92.752	20.3584	25.1055	16.2071	1.69834	0.00109329	0.0244103	-	-	-
OS01G0525700	44.6909	27.7911	58.7194	20.7754	15.0911	6.94799	1.69833	0.00756097	0.0953815	-	-	-
OS04G0446401	7.8831	5.88253	2.30169	1.76444	2.26548	1.59609	1.69808	0.0243151	0.18224	-	-	-
OS05G0419500	8.3478	5.53716	8.66622	2.04412	0.852987	4.23885	1.69803	0.0447796	0.245598	-	Os05g0419500 protein; Putative uncharacterized protein P0426G01.11; cDNA clone:J033072E16, full insert sequence [Source:UniProtKB/TrEMBL;Acc:Q60DW1]	-
OS07G0669650	22.2397	42.8724	61.6884	6.70093	14.061	19.6196	1.69772	0.00783522	0.0979877	-	-	K_trans
OS05G0540000	8.55125	4.25408	12.4839	3.31268	1.35162	3.33907	1.69756	0.0116082	0.123753	-	Os05g0540000 protein; Putative glycosyltransferase [Source:UniProtKB/TrEMBL;Acc:Q53WK1]	-
OS09G0135400	4.12866	7.04204	6.88845	1.13736	1.52552	3.07076	1.69492	0.0179053	0.158387	-	Putative uncharacterized protein [Source:UniProtKB/TrEMBL;Acc:A3BWB0]	-
OS03G0289100	2.85469	9.94106	10.0021	3.60435	2.76199	1.21102	1.69221	0.0172394	0.155371	-	Carbon catabolite derepressing protein kinase, putative, expressed; cDNA clone:J023008I17, full insert sequence [Source:UniProtKB/TrEMBL;Acc:Q10MY9]	UBA
OS10G0576900	13.8062	19.4603	13.4371	1.58472	7.93539	5.79035	1.69065	0.022424	0.176174	-	NAD dependent epimerase/dehydratase family protein, expressed; Os10g0576900 protein; cDNA clone:001-125-C10, full insert sequence; cDNA clone:J033068A22, full insert sequence [Source:UniProtKB/TrEMBL;Acc:Q336P0]	-
OS03G0351100	43.0538	36.5899	43.9977	11.4898	11.445	17.3304	1.68892	6.8582e-05	0.00269093	-	CCT motif family protein, expressed; Os03g0351100 protein; Zinc finger protein; cDNA clone:J013111C11, full insert sequence; cDNA clone:J033067J11, full insert sequence [Source:UniProtKB/TrEMBL;Acc:O82112]	CCT
OS01G0689900	6.94194	6.41361	5.79113	1.63916	2.69326	2.02225	1.68391	0.000214806	0.00674264	-	Receptor-like protein kinase-like; cDNA clone:002-114-G02, full insert sequence [Source:UniProtKB/TrEMBL;Acc:Q5N7Q6]	-
OS10G0506100	27.5048	11.4026	32.1232	6.62985	11.0662	5.03851	1.68291	0.0144918	0.140295	-	Heavy metal-associated domain, putative; Heavy-metal-associated domain-containing protein, putative, expressed; Os10g0506100 protein; cDNA clone:J013094M15, full insert sequence [Source:UniProtKB/TrEMBL;Acc:Q7G2B2]	HMA
OS05G0186000	10.6135	15.0858	24.7913	4.80337	6.6232	4.47325	1.68234	0.0060507	0.0845919	-	cDNA clone:001-018-H07, full insert sequence [Source:UniProtKB/TrEMBL;Acc:B7E324]	-
OS01G0589800	19.3317	28.8515	45.1556	18.6392	7.50012	4.75282	1.67821	0.048704	0.255529	-	Os01g0589800 protein [Source:UniProtKB/TrEMBL;Acc:Q0JLL8]	-
OS01G0679550	13.9042	13.8342	7.2173	3.40472	7.01495	1.69805	1.67797	0.037669	0.226003	-	Chloroplast nucleoid DNA binding protein-like; Uncharacterized protein [Source:UniProtKB/TrEMBL;Acc:Q5QM88]	-
OS06G0531900	5.59345	6.49281	6.53266	1.79769	2.78628	1.56393	1.67724	0.0167348	0.153189	-	Os06g0531900 protein; Putative lipase; cDNA clone:006-306-F12, full insert sequence; cDNA clone:J013123P18, full insert sequence [Source:UniProtKB/TrEMBL;Acc:Q5Z739]	Lipase_GDSL
OS06G0708700	9.72649	9.16814	15.5448	3.38455	3.32487	4.32362	1.67716	0.000566923	0.0147536	-	Nodulin-like protein; Os06g0708700 protein; cDNA clone:J013022P08, full insert sequence; cDNA clone:J013098O11, full insert sequence [Source:UniProtKB/TrEMBL;Acc:Q5Z9H6]	DUF6
OS05G0110000	26.572	36.3525	15.5169	3.96501	10.4364	11.8489	1.67691	0.00805261	0.099447	-	Os05g0110000 protein; Putative ring-H2 finger protein [Source:UniProtKB/TrEMBL;Acc:Q65XW6]	-
OS04G0385900	105.783	125.298	121.585	32.1476	35.1294	49.2466	1.67623	2.4852e-05	0.00114141	-	OSJNBa0044M19.3 protein; Os04g0385900 protein [Source:UniProtKB/TrEMBL;Acc:Q7XLQ3]	-
OS05G0573300	28.0134	37.9537	25.06	5.99305	8.8728	15.2744	1.6727	0.00161078	0.0327139	-	CTP synthase [Source:UniProtKB/TrEMBL;Acc:Q65XK2]	GATase
OS07G0530700	6.88693	28.551	5.36223	5.3754	3.10074	5.77678	1.67099	0.0331559	0.211853	-	Os07g0530700 protein; Putative uncharacterized protein P0681F05.121-1; cDNA clone:J013031M18, full insert sequence [Source:UniProtKB/TrEMBL;Acc:Q8GVP5]	-
OS06G0168800	13.26	22.8683	26.8434	7.18395	6.75769	6.75024	1.66737	0.000481443	0.0129362	-	Os06g0168800 protein; Putative serine/threonine protein kinase; cDNA clone:J023055H24, full insert sequence [Source:UniProtKB/TrEMBL;Acc:Q5VRF2]	Pkinase_Tyr
OS09G0325700	16.7075	29.0907	4.87821	7.62296	2.82086	7.24876	1.66615	0.0241605	0.181532	-	Probable protein phosphatase 2C 68 [Source:UniProtKB/Swiss-Prot;Acc:Q0J2L7]	PP2C
OS01G0185400	38.201	35.7281	73.1694	17.0482	14.8867	16.6182	1.66439	0.000149771	0.00510709	-	Os01g0185400 protein; Putative uncharacterized protein P0510F03.20 [Source:UniProtKB/TrEMBL;Acc:Q5VRX6]	-
OS10G0147900	3.91529	9.7389	2.28636	1.68528	2.08161	1.86857	1.66433	0.0132987	0.133037	-	Armadillo/beta-catenin-like repeat family protein, expressed; Os10g0147900 protein; cDNA clone:J023037M05, full insert sequence [Source:UniProtKB/TrEMBL;Acc:Q33B25]	-
OS03G0321300	6.82448	28.1304	86.5357	14.5028	8.46139	17.3706	1.66275	0.0446715	0.245233	-	F-box domain containing protein, expressed; Os03g0321300 protein; cDNA clone:J023081A12, full insert sequence [Source:UniProtKB/TrEMBL;Acc:Q10M69]	-
OS02G0643800	27.2357	58.7133	38.8775	6.8776	15.9151	18.994	1.65837	0.00668354	0.0892964	-	Auxin-responsive protein-like; Os02g0643800 protein; cDNA, clone: J100067A09, full insert sequence [Source:UniProtKB/TrEMBL;Acc:Q6H664]	Auxin_inducible
OS05G0162500	15.72	33.6878	19.7718	5.32986	10.0779	8.11443	1.65667	0.00374357	0.0611433	-	Os05g0162500 protein [Source:UniProtKB/TrEMBL;Acc:Q0DKH9]	-
OS10G0518800	11.3358	19.615	21.8734	6.17762	4.53248	6.9282	1.65355	0.000576512	0.0148633	-	Os10g0518800 protein; Protein kinase domain containing protein, expressed [Source:UniProtKB/TrEMBL;Acc:Q337B2]	Pkinase
OS04G0388500	9.30649	8.45442	9.45146	2.11787	3.34899	3.60471	1.65067	0.000731916	0.0177676	-	Os04g0388500 protein [Source:UniProtKB/TrEMBL;Acc:Q0JDP3]	TIG
OS08G0107400	3.16543	4.94919	2.11254	0.560577	0.935687	1.98811	1.65059	0.0432445	0.241425	-	Os08g0107400 protein; Putative GDP-Mannose transporter; cDNA clone:J023123E22, full insert sequence [Source:UniProtKB/TrEMBL;Acc:Q6ZD70]	-
OS02G0802200	5.01682	4.27847	3.34812	1.08588	0.823861	2.36318	1.65005	0.0461797	0.248772	-	Os02g0802200 protein; Putative beta-glucuronidase; cDNA clone:002-129-H06, full insert sequence [Source:UniProtKB/TrEMBL;Acc:Q69II6]	-
OS05G0495200	4.34936	7.78939	12.1912	2.75575	2.54987	2.51604	1.64706	0.0103366	0.115976	-	Os05g0495200 protein; Putative uncharacterized protein OJ1579_G03.9; cDNA clone:002-110-E11, full insert sequence; cDNA clone:J023018E07, full insert sequence [Source:UniProtKB/TrEMBL;Acc:Q65X73]	bZIP_2
OS02G0747900	28.2929	112.602	118.013	51.4967	29.5037	9.4695	1.64598	0.0310354	0.20602	ILI5	DNA binding protein-like [Source:UniProtKB/TrEMBL;Acc:Q6YUX0]	-
OS02G0631200	21.9449	32.7515	43.5706	11.2595	11.1627	10.6636	1.64502	6.62821e-05	0.00261368	-	Os02g0631200 protein; cDNA clone:J023145J08, full insert sequence [Source:UniProtKB/TrEMBL;Acc:Q0DZC5]	-
OS01G0210600	66.0148	273.421	369.36	112.92	75.8865	57.3716	1.64367	0.0117226	0.12458	-	Os01g0210600 protein; Putative uncharacterized protein P0031E09.14; Putative uncharacterized protein P0466B10.24; cDNA clone:002-172-F06, full insert sequence [Source:UniProtKB/TrEMBL;Acc:Q9LE07]	-
OS03G0217000	9.82751	22.0005	28.6942	8.79861	4.66005	6.53782	1.64166	0.0209631	0.170138	-	Expressed protein; Os03g0217000 protein [Source:UniProtKB/TrEMBL;Acc:Q10PY2]	-
OS01G0752400	8.78015	18.9278	30.7634	5.24061	8.1586	5.5871	1.64083	0.0104331	0.116465	-	-	-
OS09G0309700	12.4744	25.5127	14.5691	3.91372	6.97076	7.13609	1.64047	0.00286368	0.0504958	-	Os09g0309700 protein; cDNA clone:J023105G21, full insert sequence [Source:UniProtKB/TrEMBL;Acc:Q0J2R6]	AP2
OS08G0550400	16.508	31.6765	24.7885	7.47105	10.5727	6.95759	1.64003	0.00140982	0.0297599	-	Os08g0550400 protein; Putative NEP1-interacting protein; cDNA clone:001-118-F06, full insert sequence [Source:UniProtKB/TrEMBL;Acc:Q6ZJI1]	-
OS06G0168500	61.2172	13.2892	18.1991	14.2578	7.99676	9.78692	1.63964	0.0143969	0.139809	-	Os06g0168500 protein; Putative syntaxin-related protein Nt-syr1 [Source:UniProtKB/TrEMBL;Acc:Q5VRF6]	SNARE
OS03G0113500	15.0734	41.0224	36.2444	12.8236	7.61897	11.2587	1.63937	0.00177829	0.0356244	-	-	-
OS10G0467000	28.1585	21.4245	73.5115	9.81041	17.8983	12.5523	1.63922	0.00830811	0.101492	-	Expressed protein; Os10g0467000 protein; Putative uncharacterized protein OSJNBa0006L06.26; cDNA clone:002-132-G12, full insert sequence [Source:UniProtKB/TrEMBL;Acc:Q9AV75]	-
OS02G0594800	7.96321	15.0539	5.5802	2.74212	1.09848	5.98857	1.63897	0.0492628	0.256307	-	No apical meristem (NAM)-like protein; Os02g0594800 protein; cDNA clone:J033107L05, full insert sequence [Source:UniProtKB/TrEMBL;Acc:Q6ZI65]	NAM
OS03G0356414	17.7489	7.84864	16.1227	2.85217	4.93073	5.98935	1.63882	0.00893356	0.105964	-	Os03g0356414 protein; Ubiquitin ligase SINAT5, putative, expressed; cDNA clone:001-014-D03, full insert sequence [Source:UniProtKB/TrEMBL;Acc:Q10L91]	-
OS03G0189100	17.9847	61.9411	32.3147	8.19381	8.5877	21.368	1.63747	0.0192459	0.163746	-	Expressed protein; Os03g0189100 protein; Putative uncharacterized protein OJ1217B09.12; cDNA clone:J013087C18, full insert sequence [Source:UniProtKB/TrEMBL;Acc:Q8H7N4]	-
OS02G0822100	1.12973	3.37211	5.2777	1.40047	1.10387	0.686207	1.63438	0.0488816	0.25556	-	Os02g0822100 protein; Putative arsenite transport subunit B; cDNA clone:J013000A03, full insert sequence [Source:UniProtKB/TrEMBL;Acc:Q6K6Z6]	-
OS03G0265200	3.05238	7.08633	7.12983	2.80288	1.75441	1.35375	1.63381	0.0378681	0.226396	-	Josephin, putative, expressed; Os03g0265200 protein; cDNA clone:J023124E13, full insert sequence [Source:UniProtKB/TrEMBL;Acc:Q10NM7]	-
[truncated: 2,433 more rows]

## Sheet: Table S2
Table S2. Pathway enrichment analysis of differentially expressed genes in rice stamen upon Ustilaginoidea virens infection.
Bin	Name	Elements	P-value
30.2	signalling.receptor kinases	107	1.53149e-11
20.1	stress.biotic	93	2.99276e-11
20	stress	164	7.33026e-10
30.2.24	signalling.receptor kinases.S-locus glycoprotein like	27	6.54524e-08
27.3.32	RNA.regulation of transcription.WRKY domain transcription factor family	28	8.45105e-08
26.10	misc.cytochrome P450	47	5.27375e-07
27.3	RNA.regulation of transcription	362	6.30883e-07
17	hormone metabolism	99	4.02165e-06
26.12	misc.peroxidases	30	4.04304e-06
17.5	hormone metabolism.ethylene	33	8.5174e-06
26	misc	303	1.64774e-05
27	RNA	404	4.05352e-05
28	DNA	56	6.21927e-05
16	secondary metabolism	68	7.13626e-05
30.2.99	signalling.receptor kinases.misc	42	7.24865e-05
27.3.3	RNA.regulation of transcription.AP2/EREBP, APETALA2/Ethylene-responsive element binding protein family	27	0.000125789
26.9	misc.glutathione S transferases	13	0.000187669
16.1.5	secondary metabolism.isoprenoids.terpenoids	7	0.000267751
28.99	DNA.unspecified	9	0.000665696
30	signalling	244	0.000966173
17.5.1	hormone metabolism.ethylene.synthesis-degradation	12	0.00113571
17.5.2	hormone metabolism.ethylene.signal transduction	19	0.00128172
16.2	secondary metabolism.phenylpropanoids	22	0.00167321
30.11	signalling.light	9	0.00263051
2	major CHO metabolism	26	0.00398066
26.18	misc.invertase/pectin methylesterase inhibitor family protein	12	0.00422108
16.1	secondary metabolism.isoprenoids	19	0.00613701
10.6.3	cell wall.degradation.pectate lyases and polygalacturonases	7	0.00820649
28.1	DNA.synthesis/chromatin structure	43	0.00928182
30.2.19	signalling.receptor kinases.legume-lectin	5	0.00973071
26.23	misc.rhodanese	4	0.0105722
17.2.3	hormone metabolism.auxin.induced-regulated-responsive-activated	24	0.0120853
10.6	cell wall.degradation	15	0.0126944
27.3.44	RNA.regulation of transcription.Chromatin Remodeling Factors	8	0.0162726
27.3.64	RNA.regulation of transcription.PHOR1	9	0.0166934
16.8.1	secondary metabolism.flavonoids.anthocyanins	2	0.0178606
31	cell	93	0.0185108
26.22	misc.short chain dehydrogenase/reductase (SDR)	13	0.0187225
17.4	hormone metabolism.cytokinin	5	0.0209672
17.4.1	hormone metabolism.cytokinin.synthesis-degradation	5	0.0209672
11	lipid metabolism	77	0.0235422
31.1	cell.organisation	52	0.0249861
11.3	lipid metabolism.Phospholipid synthesis	8	0.0253195
27.3.6	RNA.regulation of transcription.bHLH,Basic Helix-Loop-Helix family	21	0.0258038
2.2	major CHO metabolism.degradation	18	0.0263994
16.10	secondary metabolism.simple phenols	6	0.0280828
27.4	RNA.RNA binding	19	0.0340384
26.3.2	misc.gluco-, galacto- and mannosidases.beta-galactosidase	4	0.0361604
17.1.1	hormone metabolism.abscisic acid.synthesis-degradation	3	0.0365914
2.2.2	major CHO metabolism.degradation.starch	12	0.0397785
11.9	lipid metabolism.lipid degradation	22	0.0405768
19	tetrapyrrole synthesis	7	0.0420968
17.1.3	hormone metabolism.abscisic acid.induced-regulated-responsive-activated	8	0.0431364
30.2.8	signalling.receptor kinases.leucine rich repeat VIII-1	3	0.0441761
30.2.8.2	signalling.receptor kinases.leucine rich repeat VIII-2	3	0.0441761
10.6.2	cell wall.degradation.mannan-xylose-arabinose-fucose	3	0.0455978
11.9.3.1	lipid metabolism.lipid degradation.lysophospholipases.phospholipase D	3	0.0458916
27.3.20	RNA.regulation of transcription.G2-like transcription factor family, GARP	4	0.0463404
27.3.5	RNA.regulation of transcription.ARR	7	0.0489713
27.3.23	RNA.regulation of transcription.HSF,Heat-shock transcription factor family	8	0.0498173
9.4	mitochondrial electron transport / ATP synthesis.alternative oxidase	3	0.0550177
20.2	stress.abiotic	70	0.060801
8	TCA / org. transformation	15	0.0621421
17.5.1.1	hormone metabolism.ethylene.synthesis-degradation.1-aminocyclopropane-1-carboxylate synthase	2	0.0626717
2.1	major CHO metabolism.synthesis	8	0.0637105
2.1.2	major CHO metabolism.synthesis.starch	8	0.0637105
30.4	signalling.phosphinositides	9	0.0662044
16.8.4	secondary metabolism.flavonoids.flavonols	2	0.0664274
10.8.1	cell wall.pectin*esterases.PME	11	0.0670648
27.3.22	RNA.regulation of transcription.HB,Homeobox transcription factor family	16	0.0685271
17.7.1.2	hormone metabolism.jasmonate.synthesis-degradation.lipoxygenase	4	0.0694717
26.21	misc.protease inhibitor/seed storage/lipid transfer protein (LTP) family protein	7	0.0697158
19.14	tetrapyrrole synthesis.protochlorophyllide reductase	2	0.0756718
30.1.1	signalling.in sugar and nutrient physiology	3	0.0776757
16.1.1	secondary metabolism.isoprenoids.non-mevalonate pathway	7	0.0779183
17.7	hormone metabolism.jasmonate	7	0.0782932
17.7.1	hormone metabolism.jasmonate.synthesis-degradation	7	0.0782932
26.8	misc.nitrilases, *nitrile lyases, berberine bridge enzymes, reticuline oxidases, troponine reductases	8	0.0855261
30.99	signalling.unspecified	2	0.0862434
19.10	tetrapyrrole synthesis.magnesium chelatase	2	0.0901615
21.3	redox.heme	4	0.0927206
24.2	Biodegradation of Xenobiotics.lactoylglutathione lyase	1	0.0927932
34.19	transport.Major Intrinsic Proteins	5	0.0935688
2.2.2.1.2	major CHO metabolism.degradation.starch.starch cleavage.beta amylase	4	0.0957587
16.8.1.21	secondary metabolism.flavonoids.anthocyanins.anthocyanin 5-aromatic acyltransferase	1	0.0963399
17.1.2	hormone metabolism.abscisic acid.signal transduction	2	0.0976412
29.5.4	protein.degradation.aspartate protease	17	0.0997724
34.4	transport.nitrate	1	0.103178
29.5.11.4.3	protein.degradation.ubiquitin.E3.SCF	25	0.104017
17.2	hormone metabolism.auxin	29	0.105676
16.4	secondary metabolism.N misc	5	0.106018
16.4.1	secondary metabolism.N misc.alkaloid-like	5	0.106018
8.3	TCA / org. transformation.carbonic anhydrases	5	0.107691
29.5.11.4.3.2	protein.degradation.ubiquitin.E3.SCF.FBOX	24	0.109037
11.9.3	lipid metabolism.lipid degradation.lysophospholipases	8	0.110464
10	cell wall	90	0.112051
20.1.7	stress.biotic.PR-proteins	22	0.113434
11.1.8	lipid metabolism.FA synthesis and FA elongation.acyl coa ligase	3	0.115113
1.2.6	PS.photorespiration.hydroxypyruvate reductase	1	0.115729
1.1	PS.lightreaction	12	0.119068
17.2.1	hormone metabolism.auxin.synthesis-degradation	2	0.119236
30.5	signalling.G-proteins	30	0.119288
10.8.2	cell wall.pectin*esterases.acetyl esterase	1	0.121261
30.2.12	signalling.receptor kinases.leucine rich repeat XII	1	0.122297
11.1.3	lipid metabolism.FA synthesis and FA elongation.ketoacyl ACP synthase	1	0.123721
20.1.7.6	stress.biotic.PR-proteins.proteinase inhibitors	2	0.124909
20.1.7.6.1	stress.biotic.PR-proteins.proteinase inhibitors.trypsin inhibitor	2	0.124909
11.2.3	lipid metabolism.FA desaturation.omega 3 desaturase	5	0.127419
29.2.1.99	protein.synthesis.ribosomal protein.unknown	1	0.127582
29.2.1.99.99	protein.synthesis.ribosomal protein.unknown.unknown	1	0.127582
16.7	secondary metabolism.wax	1	0.127974
30.4.1	signalling.phosphinositides.phosphatidylinositol-4-phosphate 5-kinase	4	0.131506
20.2.99	stress.abiotic.unspecified	19	0.132169
29.7.13	protein.glycosylation.alpha-1,4-fucosyltransferase(alpha-1,4-FucT)	1	0.134972
30.10	signalling.phosphorelay	1	0.135586
18.2	Co-factor and vitamine metabolism.thiamine	2	0.13857
17.1.1.1	hormone metabolism.abscisic acid.synthesis-degradation.synthesis	1	0.143757
17.1.1.1.1	hormone metabolism.abscisic acid.synthesis-degradation.synthesis.zeaxanthin epoxidase	1	0.143757
34.16	transport.ABC transporters and multidrug resistance systems	30	0.144281
20.1.3	stress.biotic.signalling	2	0.145168
20.1.3.1	stress.biotic.signalling.MLO-like	2	0.145168
27.3.11	RNA.regulation of transcription.C2H2 zinc finger family	24	0.147892
26.16	misc.myrosinases-lectin-jacalin	2	0.149491
3.2.2	minor CHO metabolism.trehalose.TPP	6	0.150886
30.2.3	signalling.receptor kinases.leucine rich repeat III	17	0.151934
1.1.1	PS.lightreaction.photosystem II	6	0.156597
30.2.17	signalling.receptor kinases.DUF 26	4	0.159106
34.14	transport.unspecified cations	6	0.163723
27.3.25	RNA.regulation of transcription.MYB domain transcription factor family	22	0.164005
29.4	protein.postranslational modification	183	0.167347
16.1.1.7	secondary metabolism.isoprenoids.non-mevalonate pathway.HDR	2	0.168451
17.7.1.3	hormone metabolism.jasmonate.synthesis-degradation.allene oxidase synthase	1	0.16908
29	protein	426	0.169667
28.1.1	DNA.synthesis/chromatin structure.retrotransposon/transposase	1	0.177219
28.1.1.4	DNA.synthesis/chromatin structure.retrotransposon/transposase.hat-like transposase	1	0.177219
24	Biodegradation of Xenobiotics	11	0.179123
31.2	cell.division	7	0.18013
1.1.1.1	PS.lightreaction.photosystem II.LHC-II	3	0.187257
23.5	nucleotide metabolism.deoxynucleotide metabolism	1	0.187472
23.5.2	nucleotide metabolism.deoxynucleotide metabolism.pseudouridine synthase	1	0.187472
29.8	protein.assembly and cofactor ligation	4	0.188503
11.7	lipid metabolism.unassigned	2	0.188974
10.8	cell wall.pectin*esterases	12	0.191683
10.1.20	cell wall.precursor synthesis.phosphomannose isomerase	1	0.193294
28.2	DNA.repair	4	0.193411
29.3	protein.targeting	22	0.196247
10.1.5	cell wall.precursor synthesis.UXS	2	0.196529
34.21	transport.calcium	3	0.196792
18	Co-factor and vitamine metabolism	12	0.199485
33.1	development.storage proteins	5	0.201827
1.3.6	PS.calvin cycle.aldolase	1	0.203662
3.6	minor CHO metabolism.callose	1	0.203662
1	PS	21	0.203932
12.1	N-metabolism.nitrate metabolism	1	0.207019
12.1.1	N-metabolism.nitrate metabolism.NR	1	0.207019
34.19.4	transport.Major Intrinsic Proteins.SIP	1	0.208712
2.2.1.1	major CHO metabolism.degradation.sucrose.fructokinase	1	0.211271
10.1	cell wall.precursor synthesis	8	0.21138
33.2	development.late embryogenesis abundant	4	0.214274
29.3.1	protein.targeting.nucleus	3	0.214575
29.2.1.1	protein.synthesis.ribosomal protein.prokaryotic	10	0.217237
30.2.11	signalling.receptor kinases.leucine rich repeat XI	14	0.217537
16.5.99	secondary metabolism.sulfur-containing.misc	2	0.218646
16.5.99.1	secondary metabolism.sulfur-containing.misc.alliinase	2	0.218646
16.1.4	secondary metabolism.isoprenoids.carotenoids	1	0.219376
16.1.4.6	secondary metabolism.isoprenoids.carotenoids.carotenoid beta ring hydroxylase	1	0.219376
13.2.3.2	amino acid metabolism.degradation.aspartate family.threonine	1	0.222028
13.2.6	amino acid metabolism.degradation.aromatic aa	1	0.224405
13.2.6.2	amino acid metabolism.degradation.aromatic aa.tyrosine	1	0.224405
17.3.1.2.99	hormone metabolism.brassinosteroid.synthesis-degradation.sterols.other	1	0.2268
2.2.2.1	major CHO metabolism.degradation.starch.starch cleavage	6	0.230723
11.2	lipid metabolism.FA desaturation	6	0.232842
9.9	mitochondrial electron transport / ATP synthesis.F1-ATPase	2	0.233917
18.2.1	Co-factor and vitamine metabolism.thiamine.thiamine diphosphokinase	1	0.235016
21.5	redox.peroxiredoxin	1	0.236561
21.5.1	redox.peroxiredoxin.BAS1	1	0.236561
6.9	gluconeogenese/ glyoxylate cycle.isocitrate lyase	1	0.239047
3.2	minor CHO metabolism.trehalose	11	0.239914
27.3.59	RNA.regulation of transcription.Methyl binding domain proteins	3	0.241919
11.3.6	lipid metabolism.Phospholipid synthesis.choline-phosphate cytidylyltransferase	2	0.242275
27.3.60	RNA.regulation of transcription.NIN-like bZIP-related family	3	0.243011
17.6.1	hormone metabolism.gibberelin.synthesis-degradation	2	0.244285
16.2.1.3	secondary metabolism.phenylpropanoids.lignin biosynthesis.4CL	2	0.246757
16.5	secondary metabolism.sulfur-containing	3	0.249262
3.1	minor CHO metabolism.raffinose family	2	0.256126
13.1.1.1.2	amino acid metabolism.synthesis.central amino acid metabolism.GABA.GABA transaminase	1	0.25631
11.9.2	lipid metabolism.lipid degradation.lipases	10	0.256928
27.1.1	RNA.processing.splicing	2	0.262665
3.1.1	minor CHO metabolism.raffinose family.galactinol synthases	1	0.264589
3.1.1.2	minor CHO metabolism.raffinose family.galactinol synthases.putative	1	0.264589
16.1.1.1	secondary metabolism.isoprenoids.non-mevalonate pathway.DXS	1	0.267613
2.1.2.2	major CHO metabolism.synthesis.starch.starch synthase	3	0.26771
17.3.1	hormone metabolism.brassinosteroid.synthesis-degradation	3	0.269076
17.3.1.2	hormone metabolism.brassinosteroid.synthesis-degradation.sterols	3	0.269076
2.2.2.4	major CHO metabolism.degradation.starch.D enzyme	2	0.269318
27.3.52	RNA.regulation of transcription.Global transcription factor group	1	0.270322
26.1	misc.misc2	3	0.270644
34.3	transport.amino acids	11	0.273841
30.1	signalling.in sugar and nutrient physiology	6	0.274344
20.2.2	stress.abiotic.cold	5	0.27698
11.1.7	lipid metabolism.FA synthesis and FA elongation.ACP thioesterase	1	0.277176
34.5	transport.ammonium	1	0.279255
27.3.7	RNA.regulation of transcription.C2C2(Zn) CO-like, Constans-like zinc finger family	9	0.280154
16.2.1	secondary metabolism.phenylpropanoids.lignin biosynthesis	8	0.281035
33.3	development.squamosa promoter binding like (SPL)	2	0.284957
11.8.1	lipid metabolism.''exotics'' (steroids, squalene etc).sphingolipids	7	0.286844
29.3.2	protein.targeting.mitochondria	2	0.287705
13.1.5.3.2	amino acid metabolism.synthesis.serine-glycine-cysteine group.cysteine.SAT	1	0.288386
1.3.7	PS.calvin cycle.FBPase	1	0.293386
29.2.5	protein.synthesis.release	1	0.293745
34.19.2	transport.Major Intrinsic Proteins.TIP	2	0.294273
8.1	TCA / org. transformation.TCA	7	0.296587
27.3.63	RNA.regulation of transcription.PHD finger transcription factor	1	0.298807
27.3.73	RNA.regulation of transcription.Zn-finger(CCHC)	1	0.300993
2.1.2.4	major CHO metabolism.synthesis.starch.debranching	1	0.303191
13.1.1.1.1	amino acid metabolism.synthesis.central amino acid metabolism.GABA.Glutamate decarboxylase	1	0.303191
4.3.12	glycolysis.unclear/dually targeted.phosphoglycerate mutase	2	0.308757
11.9.4.13	lipid metabolism.lipid degradation.beta-oxidation.acyl CoA reductase	1	0.311339
34.1	transport.p- and v-ATPases	15	0.312412
29.2.1.1.3.2	protein.synthesis.ribosomal protein.prokaryotic.unknown organellar.50S subunit	4	0.312485
16.1.1.2	secondary metabolism.isoprenoids.non-mevalonate pathway.DXR	1	0.314338
27.3.41	RNA.regulation of transcription.B3 transcription factor family	1	0.315091
29.1.5	protein.aa activation.isoleucine-tRNA ligase	1	0.317734
34.2	transport.sugars	18	0.325321
29.4.1	protein.postranslational modification.kinase	67	0.329201
29.4.1.57	protein.postranslational modification.kinase.receptor like cytoplasmatic kinase VII	67	0.329201
27.3.55	RNA.regulation of transcription.HDA	1	0.331169
27.1	RNA.processing	20	0.331337
17.6.1.11	hormone metabolism.gibberelin.synthesis-degradation.GA20 oxidase	1	0.332727
31.3.1	cell.cycle.peptidylprolyl isomerase	4	0.332759
4.1	glycolysis.cytosolic branch	2	0.335498
27.3.35	RNA.regulation of transcription.bZIP transcription factor family	23	0.336432
4.1.16	glycolysis.cytosolic branch.phospho-enol-pyruvate carboxylase kinase (PPCK)	1	0.34059
4.3.16	glycolysis.unclear/dually targeted.phospho-enol-pyruvate carboxylase kinase (PEPCK)	1	0.34059
17.6	hormone metabolism.gibberelin	4	0.341021
27.3.57	RNA.regulation of transcription.JUMONJI family	2	0.346713
2.2.1	major CHO metabolism.degradation.sucrose	6	0.349933
12	N-metabolism	3	0.351658
27.3.62	RNA.regulation of transcription.Nucleosome/chromatin assembly factor group	1	0.352201
29.7.12	protein.glycosylation.beta-1,3-galactosyltransferase(beta-1,3-GalT)	2	0.355279
29.2.1.1.3	protein.synthesis.ribosomal protein.prokaryotic.unknown organellar	5	0.36054
20.2.4	stress.abiotic.touch/wounding	4	0.361218
26.3	misc.gluco-, galacto- and mannosidases	21	0.365177
4.2.4	glycolysis.plastid branch.phosphofructokinase (PFK)	1	0.367375
30.4.4	signalling.phosphinositides.phosphoinositide phospholipase C	1	0.372382
2.1.2.3	major CHO metabolism.synthesis.starch.starch branching	2	0.372511
29.5.5	protein.degradation.serine protease	13	0.373472
29.5.11	protein.degradation.ubiquitin	105	0.37517
27.3.10	RNA.regulation of transcription.C2C2(Zn) YABBY family	2	0.375185
27.3.16	RNA.regulation of transcription.CCAAT box binding factor family, HAP5	2	0.376079
16.8.5	secondary metabolism.flavonoids.isoflavones	2	0.378468
16.8.5.1	secondary metabolism.flavonoids.isoflavones.isoflavone reductase	2	0.378468
34.18	transport.unspecified anions	2	0.379067
26.6	misc.O-methyl transferases	3	0.386413
26.11	misc.alcohol dehydrogenases	7	0.387019
26.11.1	misc.alcohol dehydrogenases	7	0.387019
15.3	metal handling.regulation	1	0.389377
27.3.50	RNA.regulation of transcription.General Transcription	1	0.392831
30.2.22	signalling.receptor kinases.proline extensin like	2	0.393616
29.7	protein.glycosylation	8	0.394523
1.1.2.2	PS.lightreaction.photosystem I.PSI polypeptide subunits	2	0.395458
13.2	amino acid metabolism.degradation	7	0.399224
8.1.1.2	TCA / org. transformation.TCA.pyruvate DH.E2	3	0.400554
34.12	transport.metal	11	0.40085
13.1.6.5	amino acid metabolism.synthesis.aromatic aa.tryptophan	5	0.401984
29.2.1.1.1	protein.synthesis.ribosomal protein.prokaryotic.chloroplast	5	0.406715
2.2.1.3.2	major CHO metabolism.degradation.sucrose.invertases.cell wall	2	0.407558
29.1.30	protein.aa activation.pseudouridylate synthase	3	0.412036
10.1.30	cell wall.precursor synthesis.sugar kinases	1	0.4135
10.1.30.2	ell wall.precursor synthesis.sugar kinases.arabinose-1-kinase	1	0.4135
26.17	misc.dynamin	1	0.418878
13.1.6.5.1	amino acid metabolism.synthesis.aromatic aa.tryptophan.anthranilate synthase	1	0.421583
6	gluconeogenese/ glyoxylate cycle	4	0.425729
29.5.11.4	protein.degradation.ubiquitin.E3	92	0.425731
29.6	protein.folding	2	0.426919
17.2.2	hormone metabolism.auxin.signal transduction	3	0.427382
29.2.1.2.1	protein.synthesis.ribosomal protein.eukaryotic.40S subunit	1	0.427933
29.2.1.2.1.17	protein.synthesis.ribosomal protein.eukaryotic.40S subunit.S17	1	0.427933
2.2.2.2	major CHO metabolism.degradation.starch.starch phosphorylase	1	0.432503
9.1.1	mitochondrial electron transport / ATP synthesis.NADH-DH.complex I	1	0.43388
9.1.1.5	mitochondrial electron transport / ATP synthesis.NADH-DH.complex I.carbonic anhydrase	1	0.43388
25	C1-metabolism	1	0.438486
29.5.7	protein.degradation.metalloprotease	7	0.438864
29.5.11.4.5	protein.degradation.ubiquitin.E3.BTB/POZ Cullin3	1	0.440337
29.5.11.4.5.2	protein.degradation.ubiquitin.E3.BTB/POZ Cullin3.BTB/POZ	1	0.440337
29.2.1	protein.synthesis.ribosomal protein	14	0.443392
29.2	protein.synthesis	21	0.444479
31.3	cell.cycle	8	0.444519
8.1.1	TCA / org. transformation.TCA.pyruvate DH	4	0.444595
11.3.8	lipid metabolism.Phospholipid synthesis.phosphatidylserine decarboxylase	1	0.448719
13.1.2	amino acid metabolism.synthesis.glutamate family	1	0.449656
13.1.2.2	amino acid metabolism.synthesis.glutamate family.proline	1	0.449656
1.1.5.2	PS.lightreaction.other electron carrier (ox/red).ferredoxin	2	0.452442
11.1.9	lipid metabolism.FA synthesis and FA elongation.long chain fatty acid CoA ligase	1	0.452944
11.9.4	lipid metabolism.lipid degradation.beta-oxidation	4	0.456093
7.1.1	OPP.oxidative PP.G6PD	2	0.459122
11.3.5	lipid metabolism.Phospholipid synthesis.diacylglycerol kinase	1	0.462888
13.99	amino acid metabolism.misc	2	0.463494
2.1.2.1	major CHO metabolism.synthesis.starch.AGPase	2	0.466196
1.2.2	PS.photorespiration.glycolate oxydase	1	0.468146
26.19	misc.plastocyanin-like	13	0.469067
29.2.1.1.3.2.35	protein.synthesis.ribosomal protein.prokaryotic.unknown organellar.50S subunit.L35	1	0.470546
12.4	N-metabolism.misc	1	0.471509
16.2.1.1	secondary metabolism.phenylpropanoids.lignin biosynthesis.PAL	4	0.471599
2.2.1.3.3	major CHO metabolism.degradation.sucrose.invertases.vacuolar	2	0.472647
20.1.1	stress.biotic.respiratory burst	2	0.475721
18.4.2	Co-factor and vitamine metabolism.pantothenate.3-methyl-2-oxobutanoate hydroxymethyltransferase (KPHMT,PANB)	1	0.475852
29.3.4.3	protein.targeting.secretory pathway.vacuole	4	0.478367
11.3.2	lipid metabolism.Phospholipid synthesis.choline kinase	2	0.479148
27.3.4	RNA.regulation of transcription.ARF, Auxin Response Factor family	2	0.479148
16.1.3	secondary metabolism.isoprenoids.tocopherol biosynthesis	1	0.480216
16.1.3.1	secondary metabolism.isoprenoids.tocopherol biosynthesis.hydroxyphenylpyruvate dioxygenase	1	0.480216
26.14	misc.oxygenases	3	0.482096
9.1	mitochondrial electron transport / ATP synthesis.NADH-DH	2	0.485005
11.8	lipid metabolism.''exotics'' (steroids, squalene etc)	12	0.488078
1.2	PS.photorespiration	3	0.490861
1.1.1.2	PS.lightreaction.photosystem II.PSII polypeptide subunits	3	0.493992
13.1	amino acid metabolism.synthesis	28	0.496364
29.2.1.1.1.2.11	protein.synthesis.ribosomal protein.prokaryotic.chloroplast.50S subunit.L11	1	0.499381
2.2.2.10	major CHO metabolism.degradation.starch.laforin like phosphoglucan phosphatase (SEX4)	1	0.502364
30.2.16	signalling.receptor kinases.Catharanthus roseus-like RLK1	2	0.503866
6.4	gluconeogenese/ glyoxylate cycle.PEPCK	1	0.504858
10.1.1.1	cell wall.precursor synthesis.NDP sugar pyrophosphorylase.GDP mannose	1	0.505858
27.3.99	RNA.regulation of transcription.unclassified	37	0.507332
34.13	transport.peptides and oligopeptides	14	0.508199
11.8.10	lipid metabolism.'exotics' (steroids, squalene etc).phosphatidylcholinesterol O-acyltransferase	1	0.509364
20.2.1	stress.abiotic.heat	22	0.511222
2.2.2.3	major CHO metabolism.degradation.starch.glucan water dikinase	1	0.511876
18.7	Co-factor and vitamine metabolism.iron-sulphur clusters	3	0.515036
30.7	signalling.14-3-3 proteins	2	0.516294
13.1.3.4	amino acid metabolism.synthesis.aspartate family.methionine	5	0.516436
23.1.1	nucleotide metabolism.synthesis.pyrimidine	2	0.518082
23.1.1.10	nucleotide metabolism.synthesis.pyrimidine.CTP synthetase	2	0.518082
11.1.15	lipid metabolism.FA synthesis and FA elongation.ACP desaturase	1	0.520464
2.2.1.3.1	major CHO metabolism.degradation.sucrose.invertases.neutral	1	0.521988
26.3.4	misc.gluco-, galacto- and mannosidases.endoglucanase	5	0.522559
15.1	metal handling.acquisition	1	0.524022
11.10.2	lipid metabolism.glycolipid synthesis.DGDG synthase	1	0.525551
27.3.80	RNA.regulation of transcription.zf-HD	1	0.526061
8.1.2	TCA / org. transformation.TCA.CS	1	0.527082
3.8	minor CHO metabolism.galactose	3	0.53001
3.8.2	minor CHO metabolism.galactose.alpha-galactosidases	3	0.53001
34.19.1	transport.Major Intrinsic Proteins.PIP	1	0.531689
26.13	misc.acid and other phosphatases	11	0.532743
29.2.1.1.1.2	protein.synthesis.ribosomal protein.prokaryotic.chloroplast.50S subunit	4	0.535147
27.3.37	RNA.regulation of transcription.AS2,Lateral Organ Boundaries Gene Family	6	0.537569
10.2.1	cell wall.cellulose synthesis.cellulose synthase	5	0.537914
11.1.10	lipid metabolism.FA synthesis and FA elongation.beta ketoacyl CoA synthase	9	0.538355
29.1	protein.aa activation	8	0.538417
10.7	cell wall.modification	25	0.538619
29.2.1.1.1.1	protein.synthesis.ribosomal protein.prokaryotic.chloroplast.30S subunit	1	0.538895
29.2.1.1.1.1.5	protein.synthesis.ribosomal protein.prokaryotic.chloroplast.30S subunit.S5	1	0.538895
26.3.1	misc.gluco-, galacto- and mannosidases.alpha-galactosidase	3	0.547003
4.2.3	glycolysis.plastid branch.glucose-6-phosphate isomerase	2	0.551918
21.2	redox.ascorbate and glutathione	5	0.552089
13.1.3	amino acid metabolism.synthesis.aspartate family	6	0.552526
11.9.3.3	lipid metabolism.lipid degradation.lysophospholipases.glycerophosphodiester phosphodiesterase	4	0.552533
34.22	transport.cyclic nucleotide or calcium regulated channels	3	0.552726
34.2.1	transport.sugars.sucrose	1	0.557646
1.1.2	PS.lightreaction.photosystem I	3	0.561823
31.5	cell.cell death	6	0.565414
34.1.1	transport.p- and v-ATPases.H+-transporting two-sector ATPase	2	0.567922
3.4.3	minor CHO metabolism.myo-inositol.InsP Synthases	1	0.56873
9.2	mitochondrial electron transport / ATP synthesis.NADH-DH.type II	2	0.569047
9.2.2	mitochondrial electron transport / ATP synthesis.NADH-DH.type II.external	2	0.569047
3.4	minor CHO metabolism.myo-inositol	3	0.573449
2.2.1.4	major CHO metabolism.degradation.sucrose.hexokinase	1	0.576176
17.3.2	hormone metabolism.brassinosteroid.signal transduction	3	0.576527
17.3.2.2	hormone metabolism.brassinosteroid.signal transduction.BZR	3	0.576527
7.1	OPP.oxidative PP	4	0.582736
15	metal handling	9	0.584314
29.5.9	protein.degradation.AAA type	11	0.584857
13.1.6	amino acid metabolism.synthesis.aromatic aa	11	0.587292
11.1	lipid metabolism.FA synthesis and FA elongation	19	0.587547
11.9.2.1	lipid metabolism.lipid degradation.lipases.triacylglycerol lipase	6	0.58897
23	nucleotide metabolism	18	0.592112
15.2	metal handling.binding, chelation and storage	7	0.592208
13.1.6.5.4	amino acid metabolism.synthesis.aromatic aa.tryptophan.indole-3-glycerol phosphate synthase	2	0.592527
23.4.3	nucleotide metabolism.phosphotransfer and pyrophosphatases.uridylate kinase	1	0.593368
3	minor CHO metabolism	24	0.59451
1.1.5	PS.lightreaction.other electron carrier (ox/red)	3	0.595157
29.3.4	protein.targeting.secretory pathway	10	0.595706
34.15	transport.potassium	10	0.60224
1.3.3	PS.calvin cycle.phosphoglycerate kinase	1	0.603686
27.3.30	RNA.regulation of transcription.Trihelix, Triple-Helix transcription factor family	7	0.604632
34.10	transport.nucleotides	2	0.606361
16.1.2	secondary metabolism.isoprenoids.mevalonate pathway	1	0.607507
16.1.2.2	secondary metabolism.isoprenoids.mevalonate pathway.HMG-CoA synthase	1	0.607507
27.3.18	RNA.regulation of transcription.E2F/DP transcription factor family	1	0.610792
33.99	development.unspecified	111	0.611372
3.2.3	minor CHO metabolism.trehalose.potential TPS/TPP	3	0.61279
2.2.2.6	major CHO metabolism.degradation.starch.transporter	1	0.612985
13.1.3.4.12	amino acid metabolism.synthesis.aspartate family.methionine.homocysteine S-methyltransferase	1	0.612985
34.8	transport.metabolite transporters at the envelope membrane	1	0.612985
11.2.4	lipid metabolism.FA desaturation.omega 6 desaturase	3	0.615645
8.2	TCA / org. transformation.other organic acid transformations	3	0.620417
34.1.1.4	transport.p- and v-ATPases.H+-transporting two-sector ATPase.subunit E	1	0.622347
3.1.2	minor CHO metabolism.raffinose family.raffinose synthases	1	0.624006
[truncated: 219 more rows]

## Sheet: Table S3
Table S3. Differentially expressed genes involved in biotic stress or encoding receptor kinases.
[truncated: 213 more rows]

[truncated: 4 more sheets: Table S4, Table S5, Table S6, Table S7]
